# Supplementary material for: Causal association of circulating cytokines with the risk of lung cancer: a Mendelian randomization study
Source: Front Oncol. 2024 Jun 18;14:1373380. doi: 10.3389/fonc.2024.1373380 (PMC11217496; doi:10.3389/fonc.2024.1373380)
Supplement: Supplementary file 1 [file DataSheet_1.zip]

Archive with 4 entries (4 files):
- Supplementary Table 1.XLSX
- Supplementary Table 2-5.XLSX
- Supplementary Table S10-19.xlsx
- Supplementrary Table 6-9.XLSX
