# Supplementary material for: Causal association of circulating cytokines with the risk of lung cancer: a Mendelian randomization study
Source: Front Oncol. 2024 Jun 18;14:1373380. doi: 10.3389/fonc.2024.1373380 (PMC11217496; doi:10.3389/fonc.2024.1373380)
Supplement: Supplementary file 1 [file DataSheet_1.zip › Supplementary Table 2-5.XLSX]

## Sheet: Table S2. MR analysis of risk o
Table S2. MR analysis of risk of lung cancer
	Method	Beta	SE	OR	95% CI	P -value	LOW	UP
CTACK levels	MR Egger	-0.1	0.063	0.904	0.799-1.024	0.164	0.799	1.024
	Weighted median	-0.054	0.038	0.947	0.880-1.020	0.154	0.88	1.02
	Inverse variance weighted	-0.056	0.033	0.946	0.887-1.009	0.09	0.887	1.009
	Simple mode	-0.078	0.065	0.925	0.814-1.051	0.272	0.814	1.051
	Weighted mode	-0.063	0.042	0.938	0.864-1.019	0.177	0.864	1.019
beta-nerve growth factor levels	MR Egger	0.073	0.168	1.076	0.775-1.495	0.68	0.775	1.495
	Weighted median	0.012	0.047	1.012	0.923-1.110	0.794	0.923	1.11
	Inverse variance weighted	0.007	0.039	1.007	0.933-1.086	0.857	0.933	1.086
	Simple mode	0.04	0.069	1.041	0.909-1.193	0.581	0.909	1.193
	Weighted mode	0.044	0.073	1.045	0.905-1.206	0.57	0.905	1.206
Vascular endothelial growth factor levels	MR Egger	0.025	0.035	1.025	0.957-1.098	0.499	0.957	1.098
	Weighted median	0.017	0.023	1.017	0.973-1.063	0.463	0.973	1.063
	Inverse variance weighted	0.019	0.021	1.019	0.978-1.062	0.369	0.978	1.062
	Simple mode	0.015	0.05	1.015	0.920-1.120	0.771	0.92	1.12
	Weighted mode	0.017	0.026	1.017	0.966-1.071	0.536	0.966	1.071
Macrophage Migration Inhibitory Factor levels	MR Egger	-0.002	0.071	0.998	0.868-1.147	0.978	0.868	1.147
	Weighted median	-0.046	0.051	0.955	0.864-1.057	0.376	0.864	1.057
	Inverse variance weighted	-0.027	0.041	0.974	0.899-1.055	0.514	0.899	1.055
	Simple mode	-0.074	0.082	0.929	0.791-1.091	0.41	0.791	1.091
	Weighted mode	-0.078	0.081	0.925	0.789-1.085	0.384	0.789	1.085
TRAIL levels	MR Egger	0.004	0.027	1.004	0.953-1.058	0.877	0.953	1.058
	Weighted median	0.017	0.03	1.018	0.960-1.078	0.555	0.96	1.078
	Inverse variance weighted	0.038	0.023	1.039	0.992-1.088	0.101	0.992	1.088
	Simple mode	0.069	0.059	1.072	0.954-1.204	0.262	0.954	1.204
	Weighted mode	0.004	0.028	1.004	0.950-1.061	0.889	0.95	1.061
Tumor necrosis factor beta levels	MR Egger	0.016	0.037	1.016	0.945-1.092	0.711	0.945	1.092
	Weighted median	0.018	0.027	1.018	0.966-1.073	0.508	0.966	1.073
	Inverse variance weighted	0.017	0.025	1.017	0.969-1.068	0.484	0.969	1.068
	Simple mode	0.032	0.042	1.032	0.950-1.122	0.51	0.95	1.122
	Weighted mode	0.018	0.031	1.018	0.958-1.081	0.607	0.958	1.081
Tumor necrosis factor alpha levels	MR Egger	-0.048	0.057	0.953	0.852-1.066	0.462	0.852	1.066
	Weighted median	-0.015	0.045	0.985	0.902-1.076	0.735	0.902	1.076
	Inverse variance weighted	-0.022	0.036	0.978	0.911-1.050	0.538	0.911	1.05
	Simple mode	0.007	0.061	1.007	0.893-1.136	0.917	0.893	1.136
	Weighted mode	0.002	0.057	1.002	0.897-1.119	0.976	0.897	1.119
Stromal-cell-derived factor 1 alpha levels	MR Egger	0.054	0.116	1.055	0.840-1.326	0.659	0.84	1.326
	Weighted median	0.042	0.071	1.043	0.907-1.199	0.557	0.907	1.199
	Inverse variance weighted	0.05	0.057	1.051	0.941-1.175	0.379	0.941	1.175
	Simple mode	0.097	0.096	1.102	0.913-1.329	0.345	0.913	1.329
	Weighted mode	0.047	0.084	1.048	0.888-1.236	0.596	0.888	1.236
Stem cell growth factor beta levels	MR Egger	0.072	0.058	1.075	0.960-1.204	0.252	0.96	1.204
	Weighted median	0.057	0.038	1.059	0.982-1.142	0.136	0.982	1.142
	Inverse variance weighted	0.033	0.029	1.033	0.976-1.094	0.26	0.976	1.094
	Simple mode	0.063	0.058	1.065	0.951-1.192	0.309	0.951	1.192
	Weighted mode	0.071	0.048	1.074	0.977-1.180	0.176	0.977	1.18
Stem cell factor levels	MR Egger	-0.01	0.098	0.99	0.817-1.199	0.92	0.817	1.199
	Weighted median	0.108	0.057	1.114	0.997-1.246	0.057	0.997	1.246
	Inverse variance weighted	0.086	0.048	1.09	0.992-1.198	0.073	0.992	1.198
	Simple mode	0.139	0.102	1.149	0.940-1.404	0.212	0.94	1.404
	Weighted mode	0.124	0.097	1.132	0.937-1.368	0.236	0.937	1.368
Interleukin-16 levels	MR Egger	0.035	0.037	1.035	0.963-1.113	0.379	0.963	1.113
	Weighted median	0.038	0.027	1.038	0.985-1.094	0.16	0.985	1.094
	Inverse variance weighted	0.023	0.022	1.023	0.980-1.068	0.299	0.98	1.068
	Simple mode	0.036	0.044	1.037	0.952-1.130	0.433	0.952	1.13
	Weighted mode	0.04	0.028	1.041	0.986-1.100	0.188	0.986	1.1
RANTES levels	MR Egger	0.066	0.087	1.069	0.900-1.268	0.473	0.9	1.268
	Weighted median	-0.048	0.041	0.954	0.880-1.033	0.244	0.88	1.033
	Inverse variance weighted	-0.033	0.033	0.967	0.907-1.032	0.317	0.907	1.032
	Simple mode	-0.05	0.068	0.951	0.833-1.087	0.484	0.833	1.087
	Weighted mode	-0.056	0.069	0.946	0.827-1.082	0.441	0.827	1.082
Platelet-derived growth factor BB levels	MR Egger	-0.071	0.065	0.932	0.821-1.058	0.303	0.821	1.058
	Weighted median	-0.044	0.043	0.956	0.879-1.041	0.305	0.879	1.041
	Inverse variance weighted	-0.062	0.035	0.94	0.878-1.006	0.072	0.878	1.006
	Simple mode	-0.051	0.067	0.95	0.833-1.084	0.464	0.833	1.084
	Weighted mode	-0.045	0.047	0.956	0.871-1.049	0.361	0.871	1.049
Macrophage inflammatory protein 1b levels	MR Egger	-0.035	0.029	0.965	0.912-1.021	0.238	0.912	1.021
	Weighted median	-0.02	0.025	0.98	0.934-1.029	0.419	0.934	1.029
	Inverse variance weighted	-0.006	0.02	0.994	0.956-1.034	0.774	0.956	1.034
	Simple mode	-0.007	0.045	0.993	0.909-1.084	0.87	0.909	1.084
	Weighted mode	-0.019	0.025	0.981	0.935-1.030	0.452	0.935	1.03
Macrophage inflammatory protein 1a levels	MR Egger	0.057	0.099	1.059	0.872-1.285	0.583	0.872	1.285
	Weighted median	0.011	0.047	1.011	0.922-1.109	0.816	0.922	1.109
	Inverse variance weighted	-0.028	0.035	0.972	0.907-1.042	0.422	0.907	1.042
	Simple mode	0.023	0.08	1.023	0.874-1.198	0.785	0.874	1.198
	Weighted mode	0.026	0.078	1.027	0.881-1.196	0.743	0.881	1.196
Monokine induced by gamma interferon levels	MR Egger	-0.01	0.052	0.99	0.894-1.097	0.855	0.894	1.097
	Weighted median	-0.002	0.036	0.998	0.930-1.070	0.951	0.93	1.07
	Inverse variance weighted	-0.006	0.027	0.994	0.943-1.048	0.815	0.943	1.048
	Simple mode	0.002	0.059	1.002	0.891-1.126	0.978	0.891	1.126
	Weighted mode	0.009	0.052	1.009	0.912-1.117	0.86	0.912	1.117
Macrophage colony stimulating factor levels	MR Egger	0.018	0.05	1.018	0.923-1.122	0.737	0.923	1.122
	Weighted median	-0.004	0.035	0.996	0.929-1.068	0.906	0.929	1.068
	Inverse variance weighted	0.012	0.028	1.012	0.959-1.068	0.665	0.959	1.068
	Simple mode	-0.002	0.052	0.998	0.902-1.105	0.973	0.902	1.105
	Weighted mode	-0.004	0.051	0.996	0.901-1.100	0.935	0.901	1.1
Monocyte chemoattractant protein-3 levels	MR Egger	-0.08	0.136	0.924	0.707-1.206	0.663	0.707	1.206
	Weighted median	-0.004	0.043	0.996	0.916-1.084	0.933	0.916	1.084
	Inverse variance weighted	0.003	0.038	1.003	0.931-1.079	0.947	0.931	1.079
	Simple mode	-0.026	0.055	0.974	0.875-1.084	0.68	0.875	1.084
	Weighted mode	-0.025	0.057	0.976	0.872-1.092	0.709	0.872	1.092
Monocyte chemoattractant protein-1 levels	MR Egger	-0.018	0.065	0.982	0.864-1.116	0.787	0.864	1.116
	Weighted median	0.075	0.042	1.078	0.992-1.171	0.077	0.992	1.171
	Inverse variance weighted	0.048	0.031	1.049	0.988-1.115	0.118	0.988	1.115
	Simple mode	-0.02	0.073	0.98	0.850-1.131	0.79	0.85	1.131
	Weighted mode	0.089	0.05	1.093	0.990-1.206	0.102	0.99	1.206
Interleukin-12p70 levels	MR Egger	0.063	0.043	1.066	0.979-1.160	0.181	0.979	1.16
	Weighted median	0.041	0.03	1.042	0.983-1.105	0.163	0.983	1.105
	Inverse variance weighted	0.04	0.026	1.041	0.989-1.096	0.126	0.989	1.096
	Simple mode	0.03	0.061	1.031	0.914-1.162	0.632	0.914	1.162
	Weighted mode	0.042	0.031	1.043	0.981-1.109	0.214	0.981	1.109
Interferon gamma-induced protein 10 levels	MR Egger	0.011	0.074	1.011	0.875-1.168	0.89	0.875	1.168
	Weighted median	-0.052	0.047	0.949	0.866-1.040	0.264	0.866	1.04
	Inverse variance weighted	-0.024	0.036	0.977	0.909-1.049	0.517	0.909	1.049
	Simple mode	-0.071	0.08	0.931	0.796-1.089	0.401	0.796	1.089
	Weighted mode	-0.066	0.069	0.936	0.819-1.071	0.37	0.819	1.071
Interleukin-18 levels	MR Egger	-0.025	0.05	0.976	0.885-1.075	0.627	0.885	1.075
	Weighted median	-0.074	0.032	0.929	0.873-0.988	0.02	0.873	0.988
	Inverse variance weighted	-0.059	0.025	0.942	0.897-0.990	0.018	0.897	0.99
	Simple mode	-0.097	0.059	0.908	0.809-1.019	0.125	0.809	1.019
	Weighted mode	-0.099	0.041	0.905	0.836-0.981	0.03	0.836	0.981
Interleukin-17 levels	MR Egger	-0.034	0.092	0.967	0.808-1.157	0.721	0.808	1.157
	Weighted median	0.003	0.058	1.003	0.896-1.123	0.961	0.896	1.123
	Inverse variance weighted	-0.008	0.044	0.992	0.911-1.081	0.861	0.911	1.081
	Simple mode	0.021	0.084	1.021	0.865-1.204	0.812	0.865	1.204
	Weighted mode	0.005	0.079	1.005	0.861-1.174	0.947	0.861	1.174
Interleukin-13 levels	MR Egger	0.034	0.04	1.034	0.956-1.119	0.431	0.956	1.119
	Weighted median	0.039	0.026	1.04	0.989-1.093	0.127	0.989	1.093
	Inverse variance weighted	0.032	0.022	1.032	0.989-1.077	0.149	0.989	1.077
	Simple mode	0.059	0.047	1.061	0.967-1.164	0.246	0.967	1.164
	Weighted mode	0.04	0.026	1.041	0.990-1.095	0.158	0.99	1.095
Interleukin-10 levels	MR Egger	0.084	0.076	1.087	0.936-1.263	0.305	0.936	1.263
	Weighted median	0.045	0.039	1.046	0.969-1.130	0.247	0.969	1.13
	Inverse variance weighted	0.017	0.037	1.018	0.946-1.094	0.639	0.946	1.094
	Simple mode	0.089	0.091	1.094	0.914-1.308	0.354	0.914	1.308
	Weighted mode	0.057	0.043	1.058	0.972-1.152	0.221	0.972	1.152
Interleukin-8 levels	MR Egger	0.008	0.126	1.008	0.788-1.290	0.954	0.788	1.29
	Weighted median	0.001	0.049	1.001	0.909-1.101	0.988	0.909	1.101
	Inverse variance weighted	0.004	0.059	1.004	0.894-1.128	0.947	0.894	1.128
	Simple mode	-0.027	0.083	0.973	0.828-1.144	0.763	0.828	1.144
	Weighted mode	0	0.054	1	0.899-1.112	0.999	0.899	1.112
Interleukin-6 levels	MR Egger	-0.057	0.151	0.944	0.702-1.269	0.74	0.702	1.269
	Weighted median	0.008	0.078	1.008	0.866-1.174	0.914	0.866	1.174
	Inverse variance weighted	0.061	0.061	1.063	0.944-1.197	0.313	0.944	1.197
	Simple mode	0.018	0.099	1.018	0.839-1.236	0.868	0.839	1.236
	Weighted mode	0.011	0.08	1.011	0.865-1.182	0.899	0.865	1.182
Interleukin-1-receptor antagonist levels	MR Egger	0.027	0.109	1.027	0.830-1.271	0.814	0.83	1.271
	Weighted median	0.002	0.051	1.002	0.907-1.108	0.965	0.907	1.108
	Inverse variance weighted	0.024	0.039	1.024	0.949-1.104	0.543	0.949	1.104
	Simple mode	-0.009	0.075	0.991	0.855-1.148	0.91	0.855	1.148
	Weighted mode	-0.001	0.069	0.999	0.873-1.143	0.991	0.873	1.143
Interleukin-1-beta levels	MR Egger	0.029	0.114	1.029	0.824-1.287	0.816	0.824	1.287
	Weighted median	0.107	0.069	1.112	0.971-1.274	0.124	0.971	1.274
	Inverse variance weighted	0.095	0.054	1.1	0.990-1.222	0.075	0.99	1.222
	Simple mode	0.141	0.092	1.152	0.963-1.379	0.198	0.963	1.379
	Weighted mode	0.12	0.075	1.127	0.974-1.304	0.184	0.974	1.304
Hepatocyte growth factor levels	MR Egger	-0.055	0.105	0.946	0.770-1.164	0.623	0.77	1.164
	Weighted median	-0.009	0.057	0.991	0.886-1.107	0.87	0.886	1.107
	Inverse variance weighted	0.009	0.045	1.009	0.924-1.101	0.85	0.924	1.101
	Simple mode	0.015	0.089	1.015	0.853-1.207	0.872	0.853	1.207
	Weighted mode	-0.016	0.074	0.984	0.851-1.137	0.832	0.851	1.137
Interleukin-9 levels	MR Egger	-0.022	0.101	0.978	0.803-1.192	0.839	0.803	1.192
	Weighted median	-0.008	0.052	0.992	0.895-1.099	0.879	0.895	1.099
	Inverse variance weighted	-0.011	0.041	0.989	0.913-1.072	0.789	0.913	1.072
	Simple mode	-0.009	0.076	0.991	0.854-1.149	0.907	0.854	1.149
	Weighted mode	-0.04	0.069	0.96	0.839-1.100	0.585	0.839	1.1
Interleukin-7 levels	MR Egger	-0.084	0.061	0.919	0.815-1.037	0.208	0.815	1.037
	Weighted median	0.043	0.032	1.044	0.981-1.111	0.172	0.981	1.111
	Inverse variance weighted	0.025	0.024	1.026	0.978-1.075	0.294	0.978	1.075
	Simple mode	0.05	0.053	1.051	0.947-1.167	0.373	0.947	1.167
	Weighted mode	0.047	0.034	1.048	0.980-1.121	0.203	0.98	1.121
Interleukin-5 levels	MR Egger	0.048	0.112	1.049	0.842-1.308	0.697	0.842	1.308
	Weighted median	0.057	0.056	1.059	0.948-1.182	0.314	0.948	1.182
	Inverse variance weighted	0.046	0.042	1.047	0.964-1.138	0.275	0.964	1.138
	Simple mode	0.088	0.085	1.092	0.924-1.290	0.359	0.924	1.29
	Weighted mode	0.085	0.074	1.088	0.942-1.258	0.315	0.942	1.258
Interleukin-4 levels	MR Egger	-0.038	0.099	0.962	0.793-1.168	0.711	0.793	1.168
	Weighted median	0.042	0.065	1.043	0.919-1.185	0.516	0.919	1.185
	Inverse variance weighted	-0.002	0.055	0.998	0.897-1.112	0.976	0.897	1.112
	Simple mode	0.021	0.106	1.021	0.830-1.256	0.848	0.83	1.256
	Weighted mode	0.051	0.07	1.053	0.917-1.208	0.489	0.917	1.208
Interleukin-2 receptor antagonist levels	MR Egger	-0.033	0.04	0.968	0.895-1.046	0.447	0.895	1.046
	Weighted median	-0.019	0.029	0.981	0.927-1.038	0.511	0.927	1.038
	Inverse variance weighted	-0.027	0.025	0.973	0.927-1.021	0.268	0.927	1.021
	Simple mode	-0.016	0.049	0.984	0.893-1.084	0.756	0.893	1.084
	Weighted mode	-0.019	0.03	0.982	0.925-1.042	0.565	0.925	1.042
Interleukin-2 levels	MR Egger	0.048	0.062	1.049	0.930-1.184	0.46	0.93	1.184
	Weighted median	-0.018	0.041	0.983	0.906-1.066	0.671	0.906	1.066
	Inverse variance weighted	-0.019	0.033	0.981	0.921-1.047	0.568	0.921	1.047
	Simple mode	-0.059	0.065	0.943	0.831-1.071	0.39	0.831	1.071
	Weighted mode	-0.041	0.052	0.96	0.866-1.063	0.448	0.866	1.063
Interferon gamma levels	MR Egger	-0.012	0.112	0.988	0.793-1.230	0.915	0.793	1.23
	Weighted median	0.015	0.07	1.015	0.886-1.164	0.825	0.886	1.164
	Inverse variance weighted	0.01	0.056	1.01	0.905-1.127	0.859	0.905	1.127
	Simple mode	0.195	0.118	1.215	0.963-1.532	0.134	0.963	1.532
	Weighted mode	0.001	0.085	1.001	0.847-1.183	0.994	0.847	1.183
Growth-regulated protein alpha levels	MR Egger	0.017	0.049	1.017	0.924-1.120	0.734	0.924	1.12
	Weighted median	0.039	0.025	1.04	0.990-1.093	0.122	0.99	1.093
	Inverse variance weighted	0.034	0.02	1.035	0.994-1.077	0.091	0.994	1.077
	Simple mode	0.025	0.04	1.025	0.949-1.108	0.548	0.949	1.108
	Weighted mode	0.042	0.023	1.043	0.997-1.091	0.103	0.997	1.091
Granulocyte-colony stimulating factor levels	MR Egger	0.056	0.077	1.058	0.909-1.231	0.499	0.909	1.231
	Weighted median	0.067	0.06	1.069	0.951-1.202	0.265	0.951	1.202
	Inverse variance weighted	0.035	0.048	1.036	0.943-1.137	0.465	0.943	1.137
	Simple mode	0.062	0.083	1.064	0.904-1.251	0.484	0.904	1.251
	Weighted mode	0.075	0.075	1.078	0.931-1.249	0.354	0.931	1.249
Fibroblast growth factor basic levels	MR Egger	-0.06	0.313	0.942	0.510-1.739	0.861	0.51	1.739
	Weighted median	0.11	0.09	1.116	0.937-1.331	0.219	0.937	1.331
	Inverse variance weighted	0.085	0.076	1.088	0.937-1.264	0.268	0.937	1.264
	Simple mode	0.123	0.117	1.131	0.900-1.422	0.351	0.9	1.422
	Weighted mode	0.123	0.11	1.131	0.912-1.402	0.324	0.912	1.402
Eotaxin levels	MR Egger	0.024	0.07	1.024	0.893-1.175	0.739	0.893	1.175
	Weighted median	0.032	0.041	1.032	0.952-1.119	0.446	0.952	1.119
	Inverse variance weighted	0.059	0.029	1.061	1.002-1.123	0.043	1.002	1.123
	Simple mode	0.035	0.075	1.035	0.894-1.199	0.649	0.894	1.199
	Weighted mode	0.006	0.052	1.006	0.908-1.114	0.91	0.908	1.114

## Sheet: Table S3. MR analysis of risk o
Table S3. MR analysis of risk of squamous cell lung cancer
	Method	Beta	SE	OR	95% CI	P -value	LOW	UP
CTACK levels	MR Egger	-0.110475	0.0949983	0.895409	0.743-1.079	0.289019	0.743288	1.07866
	Weighted median	-0.0393956	0.0608742	0.96137	0.853-1.083	0.517526	0.853245	1.0832
	Inverse variance weighted	-0.0594569	0.0478153	0.942276	0.858-1.035	0.213695	0.85798	1.03485
	Simple mode	-0.0185203	0.083283	0.98165	0.834-1.156	0.830369	0.833806	1.15571
	Weighted mode	-0.0353183	0.0679092	0.965298	0.845-1.103	0.619045	0.844999	1.10272
beta-nerve growth factor levels	MR Egger	0.021	0.347	1.022	0.517-2.018	0.953	0.517	2.018
	Weighted median	0.092	0.079	1.096	0.939-1.280	0.244	0.939	1.28
	Inverse variance weighted	0.076	0.076	1.079	0.930-1.253	0.317	0.93	1.253
	Simple mode	0.112	0.113	1.119	0.896-1.397	0.355	0.896	1.397
	Weighted mode	0.095	0.108	1.099	0.890-1.358	0.41	0.89	1.358
Vascular endothelial growth factor levels	MR Egger	0.04	0.055	1.041	0.934-1.160	0.489	0.934	1.16
	Weighted median	0.006	0.035	1.006	0.940-1.077	0.857	0.94	1.077
	Inverse variance weighted	-0.011	0.033	0.989	0.927-1.056	0.749	0.927	1.056
	Simple mode	0.017	0.089	1.017	0.855-1.210	0.852	0.855	1.21
	Weighted mode	0.008	0.037	1.008	0.938-1.083	0.84	0.938	1.083
Macrophage Migration Inhibitory Factor levels	MR Egger	-0.114	0.1	0.892	0.733-1.086	0.319	0.733	1.086
	Weighted median	-0.034	0.081	0.966	0.825-1.132	0.672	0.825	1.132
	Inverse variance weighted	-0.07	0.063	0.932	0.824-1.055	0.265	0.824	1.055
	Simple mode	0.013	0.117	1.013	0.806-1.274	0.916	0.806	1.274
	Weighted mode	0.012	0.118	1.012	0.803-1.275	0.925	0.803	1.275
TRAIL levels	MR Egger	-0.007	0.042	0.993	0.914-1.079	0.865	0.914	1.079
	Weighted median	0.017	0.042	1.017	0.937-1.103	0.69	0.937	1.103
	Inverse variance weighted	0.018	0.033	1.018	0.955-1.086	0.58	0.955	1.086
	Simple mode	0.049	0.067	1.05	0.922-1.197	0.476	0.922	1.197
	Weighted mode	0.006	0.046	1.006	0.918-1.101	0.906	0.918	1.101
Tumor necrosis factor beta levels	MR Egger	-0.039	0.059	0.962	0.856-1.081	0.581	0.856	1.081
	Weighted median	-0.042	0.044	0.959	0.880-1.046	0.345	0.88	1.046
	Inverse variance weighted	-0.045	0.04	0.956	0.885-1.034	0.261	0.885	1.034
	Simple mode	-0.022	0.062	0.979	0.866-1.105	0.751	0.866	1.105
	Weighted mode	-0.042	0.048	0.959	0.873-1.053	0.445	0.873	1.053
Tumor necrosis factor alpha levels	MR Egger	0.079	0.093	1.082	0.902-1.298	0.46	0.902	1.298
	Weighted median	0.026	0.077	1.026	0.883-1.193	0.738	0.883	1.193
	Inverse variance weighted	-0.004	0.058	0.996	0.889-1.116	0.941	0.889	1.116
	Simple mode	0.041	0.109	1.041	0.841-1.290	0.729	0.841	1.29
	Weighted mode	0.041	0.106	1.041	0.846-1.282	0.721	0.846	1.282
Stromal-cell-derived factor 1 alpha levels	MR Egger	-0.074	0.181	0.928	0.652-1.323	0.695	0.652	1.323
	Weighted median	-0.027	0.119	0.973	0.771-1.229	0.819	0.771	1.229
	Inverse variance weighted	0.07	0.089	1.072	0.901-1.277	0.433	0.901	1.277
	Simple mode	-0.054	0.182	0.947	0.664-1.352	0.773	0.664	1.352
	Weighted mode	-0.061	0.133	0.941	0.725-1.223	0.664	0.725	1.223
Stem cell growth factor beta levels	MR Egger	0.066	0.07	1.069	0.931-1.227	0.364	0.931	1.227
	Weighted median	0.035	0.055	1.036	0.930-1.153	0.522	0.93	1.153
	Inverse variance weighted	0.008	0.038	1.008	0.936-1.086	0.835	0.936	1.086
	Simple mode	0.034	0.084	1.035	0.877-1.221	0.691	0.877	1.221
	Weighted mode	0.044	0.065	1.045	0.920-1.187	0.507	0.92	1.187
Stem cell factor levels	MR Egger	0.034	0.148	1.034	0.774-1.382	0.826	0.774	1.382
	Weighted median	0.064	0.092	1.066	0.891-1.275	0.486	0.891	1.275
	Inverse variance weighted	0.109	0.069	1.115	0.975-1.276	0.112	0.975	1.276
	Simple mode	0.333	0.155	1.396	1.031-1.890	0.063	1.031	1.89
	Weighted mode	0.011	0.127	1.011	0.789-1.296	0.932	0.789	1.296
Interleukin-16 levels	MR Egger	-0.002	0.059	0.998	0.889-1.120	0.97	0.889	1.12
	Weighted median	0.028	0.042	1.028	0.946-1.117	0.511	0.946	1.117
	Inverse variance weighted	0.01	0.035	1.01	0.943-1.082	0.772	0.943	1.082
	Simple mode	0.038	0.078	1.039	0.891-1.211	0.64	0.891	1.211
	Weighted mode	0.032	0.048	1.032	0.940-1.133	0.528	0.94	1.133
RANTES levels	MR Egger	-0.102	0.194	0.903	0.618-1.320	0.621	0.618	1.32
	Weighted median	0.015	0.075	1.015	0.876-1.176	0.841	0.876	1.176
	Inverse variance weighted	0.01	0.061	1.01	0.897-1.138	0.863	0.897	1.138
	Simple mode	0.023	0.115	1.023	0.816-1.283	0.849	0.816	1.283
	Weighted mode	0.018	0.107	1.018	0.826-1.255	0.871	0.826	1.255
Platelet-derived growth factor BB levels	MR Egger	-0.098	0.097	0.906	0.749-1.096	0.338	0.749	1.096
	Weighted median	-0.077	0.067	0.926	0.811-1.056	0.25	0.811	1.056
	Inverse variance weighted	-0.011	0.05	0.989	0.897-1.092	0.833	0.897	1.092
	Simple mode	-0.086	0.128	0.918	0.714-1.179	0.517	0.714	1.179
	Weighted mode	-0.095	0.078	0.91	0.780-1.061	0.256	0.78	1.061
Macrophage inflammatory protein 1b levels	MR Egger	-0.046	0.045	0.955	0.873-1.044	0.323	0.873	1.044
	Weighted median	-0.038	0.04	0.962	0.890-1.041	0.336	0.89	1.041
	Inverse variance weighted	-0.032	0.031	0.969	0.911-1.030	0.307	0.911	1.03
	Simple mode	-0.08	0.074	0.923	0.798-1.068	0.296	0.798	1.068
	Weighted mode	-0.046	0.038	0.955	0.887-1.029	0.242	0.887	1.029
Macrophage inflammatory protein 1a levels	MR Egger	0.041	0.157	1.042	0.766-1.418	0.801	0.766	1.418
	Weighted median	-0.043	0.076	0.958	0.825-1.113	0.577	0.825	1.113
	Inverse variance weighted	-0.024	0.056	0.976	0.875-1.089	0.666	0.875	1.089
	Simple mode	-0.048	0.123	0.953	0.749-1.214	0.709	0.749	1.214
	Weighted mode	-0.046	0.114	0.955	0.763-1.194	0.696	0.763	1.194
Monokine induced by gamma interferon levels	MR Egger	0.062	0.082	1.064	0.906-1.250	0.468	0.906	1.25
	Weighted median	-0.027	0.057	0.974	0.871-1.089	0.639	0.871	1.089
	Inverse variance weighted	-0.022	0.042	0.978	0.902-1.061	0.594	0.902	1.061
	Simple mode	-0.07	0.096	0.932	0.772-1.125	0.479	0.772	1.125
	Weighted mode	-0.025	0.081	0.975	0.833-1.142	0.76	0.833	1.142
Macrophage colony stimulating factor levels	MR Egger	-0.015	0.101	0.985	0.808-1.202	0.889	0.808	1.202
	Weighted median	-0.014	0.063	0.986	0.872-1.115	0.819	0.872	1.115
	Inverse variance weighted	-0.009	0.052	0.992	0.895-1.099	0.871	0.895	1.099
	Simple mode	-0.038	0.099	0.963	0.793-1.169	0.713	0.793	1.169
	Weighted mode	-0.026	0.084	0.975	0.827-1.149	0.77	0.827	1.149
Monocyte chemoattractant protein-3 levels	MR Egger	0.089	0.296	1.093	0.612-1.952	0.814	0.612	1.952
	Weighted median	0.122	0.075	1.13	0.975-1.309	0.104	0.975	1.309
	Inverse variance weighted	0.071	0.06	1.074	0.955-1.207	0.236	0.955	1.207
	Simple mode	0.126	0.106	1.135	0.922-1.396	0.354	0.922	1.396
	Weighted mode	0.129	0.104	1.138	0.929-1.394	0.339	0.929	1.394
Monocyte chemoattractant protein-1 levels	MR Egger	-0.017	0.126	0.983	0.767-1.259	0.893	0.767	1.259
	Weighted median	0.098	0.077	1.103	0.949-1.282	0.202	0.949	1.282
	Inverse variance weighted	0.107	0.054	1.113	1.000-1.238	0.05	1	1.238
	Simple mode	-0.01	0.141	0.99	0.751-1.304	0.945	0.751	1.304
	Weighted mode	0.087	0.08	1.091	0.933-1.277	0.299	0.933	1.277
Interleukin-12p70 levels	MR Egger	0.006	0.067	1.006	0.882-1.148	0.93	0.882	1.148
	Weighted median	0.025	0.047	1.025	0.936-1.123	0.593	0.936	1.123
	Inverse variance weighted	0.024	0.041	1.025	0.945-1.111	0.555	0.945	1.111
	Simple mode	0.165	0.103	1.179	0.963-1.444	0.146	0.963	1.444
	Weighted mode	0.027	0.049	1.028	0.934-1.131	0.59	0.934	1.131
Interferon gamma-induced protein 10 levels	MR Egger	0.111	0.112	1.118	0.897-1.393	0.354	0.897	1.393
	Weighted median	-0.04	0.074	0.961	0.831-1.112	0.594	0.831	1.112
	Inverse variance weighted	0.026	0.055	1.026	0.922-1.143	0.636	0.922	1.143
	Simple mode	-0.053	0.11	0.949	0.764-1.178	0.646	0.764	1.178
	Weighted mode	-0.053	0.111	0.949	0.763-1.179	0.648	0.763	1.179
Interleukin-18 levels	MR Egger	0.064	0.074	1.066	0.922-1.233	0.402	0.922	1.233
	Weighted median	-0.063	0.047	0.939	0.856-1.030	0.179	0.856	1.03
	Inverse variance weighted	-0.007	0.038	0.993	0.922-1.070	0.857	0.922	1.07
	Simple mode	-0.055	0.073	0.946	0.821-1.092	0.462	0.821	1.092
	Weighted mode	-0.07	0.051	0.932	0.844-1.031	0.193	0.844	1.031
Interleukin-17 levels	MR Egger	-0.129	0.145	0.879	0.661-1.169	0.402	0.661	1.169
	Weighted median	-0.113	0.089	0.893	0.750-1.064	0.206	0.75	1.064
	Inverse variance weighted	-0.085	0.07	0.919	0.802-1.053	0.224	0.802	1.053
	Simple mode	-0.073	0.133	0.93	0.716-1.207	0.597	0.716	1.207
	Weighted mode	-0.107	0.107	0.899	0.729-1.109	0.345	0.729	1.109
Interleukin-13 levels	MR Egger	0.002	0.059	1.002	0.893-1.124	0.975	0.893	1.124
	Weighted median	0.022	0.04	1.022	0.945-1.105	0.584	0.945	1.105
	Inverse variance weighted	0.026	0.034	1.027	0.960-1.097	0.439	0.96	1.097
	Simple mode	-0.006	0.07	0.994	0.866-1.142	0.939	0.866	1.142
	Weighted mode	0.022	0.04	1.022	0.946-1.105	0.594	0.946	1.105
Interleukin-10 levels	MR Egger	0.087	0.128	1.091	0.848-1.403	0.516	0.848	1.403
	Weighted median	0.017	0.063	1.017	0.898-1.152	0.788	0.898	1.152
	Inverse variance weighted	0.004	0.061	1.004	0.891-1.131	0.947	0.891	1.131
	Simple mode	-0.145	0.129	0.865	0.672-1.114	0.291	0.672	1.114
	Weighted mode	0.028	0.063	1.029	0.909-1.164	0.665	0.909	1.164
Interleukin-8 levels	MR Egger	-0.093	0.151	0.911	0.678-1.225	0.601	0.678	1.225
	Weighted median	0.012	0.083	1.012	0.861-1.190	0.886	0.861	1.19
	Inverse variance weighted	0.027	0.085	1.028	0.869-1.215	0.751	0.869	1.215
	Simple mode	0.211	0.149	1.234	0.922-1.653	0.252	0.922	1.653
	Weighted mode	-0.05	0.085	0.951	0.805-1.123	0.594	0.805	1.123
Interleukin-6 levels	MR Egger	-0.229	0.243	0.795	0.494-1.280	0.445	0.494	1.28
	Weighted median	-0.008	0.123	0.992	0.779-1.263	0.947	0.779	1.263
	Inverse variance weighted	0.018	0.098	1.018	0.840-1.233	0.857	0.84	1.233
	Simple mode	-0.039	0.167	0.962	0.694-1.335	0.832	0.694	1.335
	Weighted mode	-0.019	0.142	0.981	0.742-1.297	0.901	0.742	1.297
Interleukin-1-receptor antagonist levels	MR Egger	0.012	0.173	1.012	0.722-1.420	0.947	0.722	1.42
	Weighted median	0.019	0.075	1.019	0.879-1.182	0.799	0.879	1.182
	Inverse variance weighted	0.023	0.061	1.023	0.907-1.154	0.713	0.907	1.154
	Simple mode	0.02	0.111	1.02	0.820-1.270	0.862	0.82	1.27
	Weighted mode	0.02	0.105	1.02	0.831-1.253	0.853	0.831	1.253
Interleukin-1-beta levels	MR Egger	-0.241	0.179	0.786	0.553-1.117	0.271	0.553	1.117
	Weighted median	-0.067	0.106	0.936	0.760-1.151	0.53	0.76	1.151
	Inverse variance weighted	-0.017	0.084	0.983	0.834-1.160	0.842	0.834	1.16
	Simple mode	-0.06	0.146	0.942	0.707-1.254	0.704	0.707	1.254
	Weighted mode	-0.071	0.107	0.931	0.755-1.149	0.543	0.755	1.149
Hepatocyte growth factor levels	MR Egger	-0.009	0.167	0.991	0.715-1.375	0.961	0.715	1.375
	Weighted median	-0.072	0.088	0.931	0.783-1.107	0.419	0.783	1.107
	Inverse variance weighted	-0.065	0.071	0.937	0.815-1.077	0.359	0.815	1.077
	Simple mode	-0.018	0.139	0.983	0.748-1.291	0.903	0.748	1.291
	Weighted mode	-0.087	0.126	0.917	0.717-1.174	0.517	0.717	1.174
Interleukin-9 levels	MR Egger	-0.087	0.16	0.916	0.670-1.254	0.615	0.67	1.254
	Weighted median	-0.097	0.082	0.908	0.773-1.067	0.241	0.773	1.067
	Inverse variance weighted	-0.041	0.065	0.96	0.845-1.091	0.531	0.845	1.091
	Simple mode	-0.111	0.115	0.895	0.714-1.122	0.38	0.714	1.122
	Weighted mode	-0.111	0.105	0.895	0.729-1.099	0.339	0.729	1.099
Interleukin-7 levels	MR Egger	-0.126	0.097	0.882	0.729-1.067	0.232	0.729	1.067
	Weighted median	0.022	0.048	1.022	0.929-1.123	0.656	0.929	1.123
	Inverse variance weighted	0.038	0.038	1.039	0.964-1.119	0.319	0.964	1.119
	Simple mode	0.009	0.079	1.009	0.864-1.178	0.913	0.864	1.178
	Weighted mode	0.019	0.054	1.019	0.917-1.132	0.735	0.917	1.132
Interleukin-5 levels	MR Egger	0.016	0.165	1.016	0.736-1.403	0.93	0.736	1.403
	Weighted median	-0.022	0.082	0.979	0.833-1.150	0.792	0.833	1.15
	Inverse variance weighted	0.025	0.067	1.025	0.900-1.169	0.708	0.9	1.169
	Simple mode	-0.052	0.108	0.949	0.768-1.173	0.654	0.768	1.173
	Weighted mode	-0.051	0.104	0.95	0.774-1.166	0.649	0.774	1.166
Interleukin-4 levels	MR Egger	0.128	0.149	1.136	0.848-1.522	0.431	0.848	1.522
	Weighted median	0.15	0.107	1.162	0.942-1.434	0.162	0.942	1.434
	Inverse variance weighted	0.04	0.08	1.041	0.890-1.218	0.616	0.89	1.218
	Simple mode	-0.193	0.177	0.825	0.583-1.167	0.318	0.583	1.167
	Weighted mode	0.147	0.117	1.158	0.920-1.458	0.257	0.92	1.458
Interleukin-2 receptor antagonist levels	MR Egger	0.013	0.063	1.013	0.895-1.146	0.845	0.895	1.146
	Weighted median	0.033	0.045	1.034	0.947-1.128	0.456	0.947	1.128
	Inverse variance weighted	0.037	0.039	1.038	0.961-1.120	0.345	0.961	1.12
	Simple mode	0.021	0.081	1.021	0.871-1.197	0.804	0.871	1.197
	Weighted mode	0.03	0.052	1.031	0.931-1.142	0.579	0.931	1.142
Interleukin-2 levels	MR Egger	0.094	0.102	1.099	0.899-1.343	0.389	0.899	1.343
	Weighted median	0.044	0.071	1.045	0.910-1.200	0.532	0.91	1.2
	Inverse variance weighted	-0.014	0.056	0.986	0.883-1.101	0.805	0.883	1.101
	Simple mode	0.079	0.115	1.082	0.865-1.355	0.509	0.865	1.355
	Weighted mode	0.067	0.084	1.069	0.906-1.261	0.452	0.906	1.261
Interferon gamma levels	MR Egger	-0.315	0.149	0.73	0.544-0.978	0.068	0.544	0.978
	Weighted median	-0.172	0.099	0.842	0.694-1.022	0.081	0.694	1.022
	Inverse variance weighted	-0.14	0.083	0.869	0.739-1.022	0.09	0.739	1.022
	Simple mode	-0.173	0.161	0.841	0.614-1.153	0.31	0.614	1.153
	Weighted mode	-0.185	0.137	0.831	0.636-1.086	0.209	0.636	1.086
Growth-regulated protein alpha levels	MR Egger	-0.092	0.082	0.912	0.776-1.072	0.297	0.776	1.072
	Weighted median	0.064	0.039	1.066	0.988-1.150	0.097	0.988	1.15
	Inverse variance weighted	0.026	0.039	1.027	0.952-1.108	0.498	0.952	1.108
	Simple mode	0.054	0.063	1.055	0.934-1.193	0.411	0.934	1.193
	Weighted mode	0.066	0.04	1.068	0.988-1.154	0.132	0.988	1.154
Granulocyte-colony stimulating factor levels	MR Egger	0.027	0.171	1.027	0.734-1.437	0.882	0.734	1.437
	Weighted median	0.082	0.103	1.085	0.886-1.329	0.429	0.886	1.329
	Inverse variance weighted	-0.004	0.098	0.996	0.821-1.207	0.964	0.821	1.207
	Simple mode	0.021	0.143	1.021	0.772-1.352	0.886	0.772	1.352
	Weighted mode	0.045	0.129	1.046	0.812-1.348	0.738	0.812	1.348
Fibroblast growth factor basic levels	MR Egger	0.213	0.486	1.238	0.477-3.209	0.691	0.477	3.209
	Weighted median	0.075	0.145	1.078	0.811-1.433	0.606	0.811	1.433
	Inverse variance weighted	0.126	0.12	1.134	0.896-1.436	0.294	0.896	1.436
	Simple mode	0.032	0.205	1.033	0.690-1.544	0.884	0.69	1.544
	Weighted mode	0.03	0.195	1.03	0.703-1.508	0.887	0.703	1.508
Eotaxin levels	MR Egger	-0.034	0.11	0.966	0.779-1.199	0.759	0.779	1.199
	Weighted median	0.041	0.065	1.041	0.917-1.182	0.531	0.917	1.182
	Inverse variance weighted	0.046	0.046	1.047	0.957-1.145	0.318	0.957	1.145
	Simple mode	0.054	0.114	1.055	0.843-1.320	0.646	0.843	1.32
	Weighted mode	0.006	0.08	1.006	0.860-1.176	0.945	0.86	1.176

## Sheet: Table S4. MR analysis of risk o
Table S4. MR analysis of risk of lung adenocarcinoma
	Method	Beta	SE	OR	95% CI	P -value	LOW	UP
CTACK levels	MR Egger	-0.009	0.101	0.991	0.813-1.209	0.935	0.813	1.209
	Weighted median	-0.029	0.053	0.971	0.876-1.077	0.578	0.876	1.077
	Inverse variance weighted	-0.01	0.048	0.99	0.902-1.087	0.838	0.902	1.087
	Simple mode	-0.048	0.098	0.953	0.787-1.155	0.643	0.787	1.155
	Weighted mode	-0.038	0.062	0.963	0.852-1.088	0.566	0.852	1.088
beta-nerve growth factor levels	MR Egger	0.061	0.234	1.063	0.672-1.681	0.805	0.672	1.681
	Weighted median	-0.006	0.066	0.994	0.873-1.132	0.929	0.873	1.132
	Inverse variance weighted	-0.029	0.053	0.972	0.875-1.079	0.593	0.875	1.079
	Simple mode	0.043	0.094	1.044	0.869-1.254	0.66	0.869	1.254
	Weighted mode	0.028	0.092	1.029	0.859-1.233	0.769	0.859	1.233
Vascular endothelial growth factor levels	MR Egger	0.015	0.049	1.015	0.923-1.117	0.76	0.923	1.117
	Weighted median	0.016	0.033	1.016	0.952-1.085	0.626	0.952	1.085
	Inverse variance weighted	0.029	0.029	1.029	0.972-1.090	0.319	0.972	1.09
	Simple mode	0.053	0.079	1.054	0.904-1.230	0.518	0.904	1.23
	Weighted mode	0.016	0.034	1.016	0.950-1.087	0.648	0.95	1.087
Macrophage Migration Inhibitory Factor levels	MR Egger	0.016	0.087	1.016	0.857-1.206	0.861	0.857	1.206
	Weighted median	-0.044	0.067	0.957	0.839-1.092	0.515	0.839	1.092
	Inverse variance weighted	-0.018	0.055	0.982	0.881-1.093	0.737	0.881	1.093
	Simple mode	-0.052	0.096	0.949	0.787-1.145	0.61	0.787	1.145
	Weighted mode	-0.051	0.086	0.95	0.803-1.125	0.578	0.803	1.125
TRAIL levels	MR Egger	-0.002	0.036	0.998	0.931-1.070	0.96	0.931	1.07
	Weighted median	-0.002	0.036	0.998	0.930-1.070	0.946	0.93	1.07
	Inverse variance weighted	0.031	0.028	1.032	0.976-1.090	0.27	0.976	1.09
	Simple mode	0.067	0.054	1.069	0.962-1.189	0.236	0.962	1.189
	Weighted mode	0.004	0.035	1.004	0.936-1.075	0.921	0.936	1.075
Tumor necrosis factor beta levels	MR Egger	0.041	0.05	1.042	0.945-1.148	0.498	0.945	1.148
	Weighted median	0.035	0.038	1.036	0.962-1.115	0.352	0.962	1.115
	Inverse variance weighted	0.018	0.034	1.018	0.953-1.087	0.592	0.953	1.087
	Simple mode	0.029	0.054	1.03	0.926-1.146	0.627	0.926	1.146
	Weighted mode	0.036	0.038	1.037	0.962-1.117	0.416	0.962	1.117
Tumor necrosis factor alpha levels	MR Egger	0.006	0.079	1.006	0.862-1.174	0.944	0.862	1.174
	Weighted median	0.02	0.063	1.02	0.902-1.153	0.748	0.902	1.153
	Inverse variance weighted	0.026	0.05	1.027	0.932-1.132	0.595	0.932	1.132
	Simple mode	0.015	0.088	1.015	0.855-1.205	0.87	0.855	1.205
	Weighted mode	0.018	0.082	1.018	0.867-1.194	0.84	0.867	1.194
Stromal-cell-derived factor 1 alpha levels	MR Egger	0.155	0.18	1.168	0.821-1.662	0.421	0.821	1.662
	Weighted median	0.074	0.106	1.077	0.875-1.325	0.484	0.875	1.325
	Inverse variance weighted	-0.002	0.089	0.998	0.838-1.188	0.979	0.838	1.188
	Simple mode	0.12	0.139	1.127	0.858-1.481	0.418	0.858	1.481
	Weighted mode	0.088	0.118	1.092	0.867-1.376	0.477	0.867	1.376
Stem cell growth factor beta levels	MR Egger	0.067	0.073	1.069	0.926-1.234	0.385	0.926	1.234
	Weighted median	0.044	0.052	1.045	0.943-1.158	0.4	0.943	1.158
	Inverse variance weighted	-0.022	0.037	0.978	0.910-1.052	0.554	0.91	1.052
	Simple mode	0.048	0.085	1.049	0.888-1.240	0.583	0.888	1.24
	Weighted mode	0.052	0.058	1.053	0.940-1.180	0.393	0.94	1.18
Stem cell factor levels	MR Egger	0.05	0.128	1.051	0.818-1.349	0.709	0.818	1.349
	Weighted median	0.119	0.081	1.126	0.961-1.319	0.141	0.961	1.319
	Inverse variance weighted	0.14	0.061	1.15	1.021-1.296	0.021	1.021	1.296
	Simple mode	0.079	0.125	1.082	0.848-1.382	0.544	0.848	1.382
	Weighted mode	0.036	0.102	1.036	0.849-1.264	0.735	0.849	1.264
Interleukin-16 levels	MR Egger	0.026	0.054	1.027	0.924-1.140	0.635	0.924	1.14
	Weighted median	0.028	0.038	1.029	0.955-1.108	0.457	0.955	1.108
	Inverse variance weighted	0	0.031	1	0.942-1.063	0.992	0.942	1.063
	Simple mode	0.021	0.081	1.022	0.872-1.197	0.796	0.872	1.197
	Weighted mode	0.034	0.043	1.034	0.951-1.125	0.451	0.951	1.125
RANTES levels	MR Egger	0.269	0.121	1.309	1.032-1.661	0.062	1.032	1.661
	Weighted median	-0.007	0.065	0.993	0.875-1.128	0.919	0.875	1.128
	Inverse variance weighted	-0.02	0.057	0.98	0.877-1.095	0.719	0.877	1.095
	Simple mode	0.01	0.102	1.01	0.827-1.235	0.921	0.827	1.235
	Weighted mode	0.01	0.095	1.01	0.838-1.218	0.916	0.838	1.218
Platelet-derived growth factor BB levels	MR Egger	0.015	0.101	1.016	0.833-1.238	0.881	0.833	1.238
	Weighted median	-0.071	0.06	0.931	0.827-1.048	0.239	0.827	1.048
	Inverse variance weighted	-0.006	0.049	0.994	0.903-1.095	0.902	0.903	1.095
	Simple mode	-0.061	0.115	0.941	0.751-1.179	0.605	0.751	1.179
	Weighted mode	-0.061	0.07	0.941	0.821-1.078	0.398	0.821	1.078
Macrophage inflammatory protein 1b levels	MR Egger	-0.009	0.04	0.991	0.916-1.071	0.814	0.916	1.071
	Weighted median	0.025	0.034	1.025	0.960-1.096	0.46	0.96	1.096
	Inverse variance weighted	0.044	0.029	1.045	0.988-1.106	0.12	0.988	1.106
	Simple mode	0.03	0.063	1.03	0.910-1.167	0.642	0.91	1.167
	Weighted mode	0.021	0.034	1.021	0.955-1.093	0.549	0.955	1.093
Macrophage inflammatory protein 1a levels	MR Egger	0.171	0.136	1.186	0.908-1.550	0.251	0.908	1.55
	Weighted median	-0.047	0.068	0.954	0.834-1.091	0.494	0.834	1.091
	Inverse variance weighted	-0.037	0.049	0.964	0.876-1.060	0.447	0.876	1.06
	Simple mode	-0.08	0.105	0.923	0.751-1.134	0.466	0.751	1.134
	Weighted mode	-0.059	0.103	0.943	0.770-1.153	0.581	0.77	1.153
Monokine induced by gamma interferon levels	MR Egger	0.068	0.07	1.07	0.933-1.228	0.353	0.933	1.228
	Weighted median	0.069	0.048	1.071	0.975-1.176	0.15	0.975	1.176
	Inverse variance weighted	0.033	0.034	1.033	0.966-1.105	0.337	0.966	1.105
	Simple mode	0.083	0.07	1.087	0.947-1.247	0.257	0.947	1.247
	Weighted mode	0.083	0.062	1.087	0.962-1.228	0.203	0.962	1.228
Macrophage colony stimulating factor levels	MR Egger	0.078	0.068	1.081	0.946-1.235	0.294	0.946	1.235
	Weighted median	0.02	0.046	1.02	0.932-1.116	0.667	0.932	1.116
	Inverse variance weighted	0.017	0.038	1.017	0.945-1.095	0.648	0.945	1.095
	Simple mode	0.034	0.068	1.035	0.906-1.182	0.631	0.906	1.182
	Weighted mode	0.036	0.065	1.037	0.913-1.178	0.592	0.913	1.178
Monocyte chemoattractant protein-3 levels	MR Egger	-0.211	0.225	0.81	0.520-1.259	0.521	0.52	1.259
	Weighted median	0.004	0.065	1.004	0.884-1.140	0.953	0.884	1.14
	Inverse variance weighted	-0.007	0.059	0.993	0.885-1.114	0.905	0.885	1.114
	Simple mode	0.01	0.087	1.01	0.852-1.198	0.919	0.852	1.198
	Weighted mode	0.012	0.075	1.012	0.873-1.173	0.893	0.873	1.173
Monocyte chemoattractant protein-1 levels	MR Egger	0.011	0.091	1.011	0.846-1.207	0.908	0.846	1.207
	Weighted median	0.037	0.057	1.037	0.927-1.161	0.523	0.927	1.161
	Inverse variance weighted	0.014	0.042	1.014	0.933-1.102	0.744	0.933	1.102
	Simple mode	-0.024	0.092	0.976	0.815-1.169	0.797	0.815	1.169
	Weighted mode	0.07	0.065	1.073	0.945-1.218	0.296	0.945	1.218
Interleukin-12p70 levels	MR Egger	0.031	0.063	1.031	0.912-1.167	0.638	0.912	1.167
	Weighted median	0.041	0.042	1.041	0.959-1.131	0.335	0.959	1.131
	Inverse variance weighted	0.047	0.037	1.048	0.975-1.126	0.201	0.975	1.126
	Simple mode	0.062	0.084	1.064	0.903-1.254	0.478	0.903	1.254
	Weighted mode	0.037	0.041	1.038	0.957-1.126	0.391	0.957	1.126
Interferon gamma-induced protein 10 levels	MR Egger	0.006	0.09	1.006	0.843-1.199	0.951	0.843	1.199
	Weighted median	-0.003	0.058	0.997	0.890-1.116	0.953	0.89	1.116
	Inverse variance weighted	-0.008	0.045	0.992	0.908-1.083	0.859	0.908	1.083
	Simple mode	0.002	0.096	1.002	0.830-1.210	0.984	0.83	1.21
	Weighted mode	-0.016	0.088	0.984	0.829-1.168	0.858	0.829	1.168
Interleukin-18 levels	MR Egger	-0.046	0.058	0.955	0.852-1.071	0.449	0.852	1.071
	Weighted median	-0.058	0.044	0.944	0.865-1.030	0.193	0.865	1.03
	Inverse variance weighted	-0.054	0.031	0.947	0.891-1.007	0.083	0.891	1.007
	Simple mode	-0.072	0.068	0.93	0.814-1.064	0.31	0.814	1.064
	Weighted mode	-0.076	0.056	0.927	0.830-1.035	0.199	0.83	1.035
Interleukin-17 levels	MR Egger	-0.083	0.143	0.921	0.696-1.218	0.578	0.696	1.218
	Weighted median	-0.062	0.081	0.94	0.802-1.101	0.443	0.802	1.101
	Inverse variance weighted	-0.031	0.065	0.97	0.853-1.102	0.635	0.853	1.102
	Simple mode	-0.08	0.119	0.923	0.731-1.164	0.515	0.731	1.164
	Weighted mode	-0.074	0.104	0.929	0.757-1.139	0.496	0.757	1.139
Interleukin-13 levels	MR Egger	0.065	0.055	1.067	0.958-1.188	0.301	0.958	1.188
	Weighted median	0.036	0.035	1.036	0.968-1.109	0.303	0.968	1.109
	Inverse variance weighted	0.028	0.031	1.028	0.967-1.093	0.371	0.967	1.093
	Simple mode	0.017	0.056	1.017	0.911-1.136	0.775	0.911	1.136
	Weighted mode	0.037	0.036	1.038	0.967-1.113	0.348	0.967	1.113
Interleukin-10 levels	MR Egger	0.043	0.09	1.044	0.874-1.246	0.649	0.874	1.246
	Weighted median	0.05	0.055	1.051	0.944-1.170	0.361	0.944	1.17
	Inverse variance weighted	0.052	0.044	1.053	0.966-1.147	0.239	0.966	1.147
	Simple mode	0.017	0.104	1.017	0.829-1.246	0.876	0.829	1.246
	Weighted mode	0.051	0.056	1.052	0.943-1.174	0.388	0.943	1.174
Interleukin-8 levels	MR Egger	-0.03	0.14	0.97	0.737-1.277	0.849	0.737	1.277
	Weighted median	0.006	0.068	1.006	0.879-1.150	0.934	0.879	1.15
	Inverse variance weighted	0.012	0.069	1.012	0.885-1.158	0.858	0.885	1.158
	Simple mode	0.045	0.107	1.046	0.848-1.290	0.702	0.848	1.29
	Weighted mode	-0.003	0.076	0.997	0.858-1.158	0.969	0.858	1.158
Interleukin-6 levels	MR Egger	0.133	0.206	1.142	0.763-1.710	0.565	0.763	1.71
	Weighted median	0.057	0.105	1.059	0.863-1.300	0.583	0.863	1.3
	Inverse variance weighted	0.02	0.1	1.02	0.839-1.241	0.839	0.839	1.241
	Simple mode	0.186	0.153	1.204	0.893-1.624	0.29	0.893	1.624
	Weighted mode	0.122	0.136	1.13	0.866-1.474	0.419	0.866	1.474
Interleukin-1-receptor antagonist levels	MR Egger	0.025	0.157	1.025	0.753-1.396	0.882	0.753	1.396
	Weighted median	0.043	0.075	1.044	0.902-1.209	0.563	0.902	1.209
	Inverse variance weighted	0.072	0.053	1.075	0.969-1.193	0.173	0.969	1.193
	Simple mode	-0.029	0.116	0.971	0.774-1.218	0.809	0.774	1.218
	Weighted mode	-0.026	0.116	0.974	0.777-1.222	0.83	0.777	1.222
Interleukin-1-beta levels	MR Egger	0.254	0.153	1.289	0.955-1.739	0.196	0.955	1.739
	Weighted median	0.157	0.092	1.17	0.976-1.402	0.09	0.976	1.402
	Inverse variance weighted	0.142	0.071	1.152	1.003-1.325	0.046	1.003	1.325
	Simple mode	0.126	0.128	1.135	0.882-1.459	0.381	0.882	1.459
	Weighted mode	0.166	0.093	1.181	0.985-1.416	0.148	0.985	1.416
Hepatocyte growth factor levels	MR Egger	0.015	0.173	1.015	0.722-1.426	0.936	0.722	1.426
	Weighted median	0.09	0.082	1.094	0.932-1.285	0.273	0.932	1.285
	Inverse variance weighted	0.05	0.067	1.052	0.922-1.200	0.454	0.922	1.2
	Simple mode	0.125	0.129	1.133	0.881-1.458	0.368	0.881	1.458
	Weighted mode	0.101	0.105	1.106	0.900-1.359	0.376	0.9	1.359
Interleukin-9 levels	MR Egger	0.017	0.139	1.017	0.774-1.336	0.908	0.774	1.336
	Weighted median	-0.063	0.075	0.939	0.811-1.087	0.398	0.811	1.087
	Inverse variance weighted	-0.014	0.057	0.987	0.882-1.103	0.811	0.882	1.103
	Simple mode	-0.069	0.102	0.934	0.765-1.140	0.529	0.765	1.14
	Weighted mode	-0.072	0.098	0.931	0.769-1.127	0.496	0.769	1.127
Interleukin-7 levels	MR Egger	-0.103	0.084	0.902	0.765-1.064	0.256	0.765	1.064
	Weighted median	0.044	0.044	1.045	0.960-1.138	0.31	0.96	1.138
	Inverse variance weighted	0.005	0.034	1.005	0.941-1.075	0.874	0.941	1.075
	Simple mode	0.029	0.075	1.03	0.889-1.194	0.705	0.889	1.194
	Weighted mode	0.04	0.046	1.04	0.950-1.139	0.414	0.95	1.139
Interleukin-5 levels	MR Egger	0.045	0.147	1.046	0.784-1.396	0.779	0.784	1.396
	Weighted median	0.083	0.075	1.087	0.938-1.258	0.268	0.938	1.258
	Inverse variance weighted	0.079	0.059	1.082	0.964-1.214	0.179	0.964	1.214
	Simple mode	0.062	0.106	1.064	0.864-1.311	0.589	0.864	1.311
	Weighted mode	0.071	0.099	1.074	0.884-1.305	0.513	0.884	1.305
Interleukin-4 levels	MR Egger	-0.042	0.102	0.959	0.785-1.171	0.696	0.785	1.171
	Weighted median	0.008	0.083	1.008	0.856-1.187	0.922	0.856	1.187
	Inverse variance weighted	0.03	0.06	1.031	0.916-1.160	0.613	0.916	1.16
	Simple mode	0.01	0.115	1.01	0.807-1.265	0.931	0.807	1.265
	Weighted mode	0.006	0.084	1.006	0.853-1.185	0.948	0.853	1.185
Interleukin-2 receptor antagonist levels	MR Egger	-0.051	0.068	0.95	0.832-1.085	0.484	0.832	1.085
	Weighted median	-0.011	0.04	0.989	0.915-1.069	0.785	0.915	1.069
	Inverse variance weighted	-0.036	0.039	0.965	0.895-1.041	0.358	0.895	1.041
	Simple mode	-0.038	0.078	0.963	0.826-1.122	0.645	0.826	1.122
	Weighted mode	-0.013	0.042	0.987	0.909-1.071	0.761	0.909	1.071
Interleukin-2 levels	MR Egger	-0.06	0.085	0.942	0.797-1.114	0.504	0.797	1.114
	Weighted median	-0.081	0.057	0.923	0.826-1.031	0.155	0.826	1.031
	Inverse variance weighted	-0.018	0.043	0.982	0.903-1.068	0.669	0.903	1.068
	Simple mode	-0.087	0.098	0.916	0.756-1.111	0.397	0.756	1.111
	Weighted mode	-0.093	0.073	0.912	0.790-1.052	0.238	0.79	1.052
Interferon gamma levels	MR Egger	0.121	0.153	1.129	0.836-1.524	0.451	0.836	1.524
	Weighted median	0.135	0.093	1.145	0.953-1.375	0.148	0.953	1.375
	Inverse variance weighted	0.086	0.077	1.09	0.938-1.267	0.261	0.938	1.267
	Simple mode	0.295	0.166	1.343	0.969-1.862	0.11	0.969	1.862
	Weighted mode	0.143	0.135	1.154	0.886-1.502	0.317	0.886	1.502
Growth-regulated protein alpha levels	MR Egger	0.001	0.068	1.001	0.876-1.145	0.986	0.876	1.145
	Weighted median	-0.016	0.037	0.984	0.916-1.058	0.666	0.916	1.058
	Inverse variance weighted	0.008	0.028	1.008	0.954-1.065	0.774	0.954	1.065
	Simple mode	-0.042	0.056	0.959	0.859-1.070	0.472	0.859	1.07
	Weighted mode	-0.025	0.039	0.975	0.903-1.053	0.533	0.903	1.053
Granulocyte-colony stimulating factor levels	MR Egger	0.181	0.104	1.198	0.977-1.469	0.133	0.977	1.469
	Weighted median	0.142	0.086	1.152	0.974-1.363	0.098	0.974	1.363
	Inverse variance weighted	0.115	0.065	1.122	0.988-1.273	0.075	0.988	1.273
	Simple mode	0.129	0.118	1.138	0.903-1.434	0.309	0.903	1.434
	Weighted mode	0.142	0.097	1.153	0.954-1.393	0.185	0.954	1.393
Fibroblast growth factor basic levels	MR Egger	-0.461	0.638	0.631	0.180-2.204	0.522	0.18	2.204
	Weighted median	0.002	0.127	1.002	0.782-1.285	0.986	0.782	1.285
	Inverse variance weighted	-0.039	0.143	0.962	0.727-1.273	0.785	0.727	1.273
	Simple mode	-0.003	0.167	0.997	0.720-1.382	0.988	0.72	1.382
	Weighted mode	0.023	0.16	1.023	0.747-1.400	0.895	0.747	1.4
Eotaxin levels	MR Egger	0.056	0.114	1.057	0.846-1.322	0.633	0.846	1.322
	Weighted median	0.059	0.055	1.06	0.952-1.182	0.288	0.952	1.182
	Inverse variance weighted	0.055	0.046	1.056	0.966-1.155	0.232	0.966	1.155
	Simple mode	0.026	0.096	1.027	0.851-1.238	0.788	0.851	1.238
	Weighted mode	0.017	0.063	1.017	0.899-1.150	0.791	0.899	1.15

## Sheet: Table S5. MR analysis of risk o
Table S5. MR analysis of risk of small cell lung carcinoma
	Method	Beta	SE	OR	95% CI	P -value	LOW	UP
CTACK levels	MR Egger	-0.039	0.167	0.961	0.694-1.333	0.821	0.694	1.333
	Weighted median	0.001	0.096	1.001	0.829-1.209	0.992	0.829	1.209
	Inverse variance weighted	-0.017	0.08	0.984	0.841-1.150	0.836	0.841	1.15
	Simple mode	-0.243	0.177	0.784	0.554-1.109	0.211	0.554	1.109
	Weighted mode	0.079	0.107	1.082	0.877-1.335	0.487	0.877	1.335
beta-nerve growth factor levels	MR Egger	0.193	0.544	1.213	0.417-3.524	0.737	0.417	3.524
	Weighted median	-0.016	0.141	0.984	0.747-1.296	0.908	0.747	1.296
	Inverse variance weighted	-0.096	0.122	0.908	0.715-1.154	0.431	0.715	1.154
	Simple mode	0.022	0.249	1.022	0.628-1.665	0.932	0.628	1.665
	Weighted mode	0.026	0.252	1.026	0.626-1.681	0.922	0.626	1.681
Vascular endothelial growth factor levels	MR Egger	0.063	0.087	1.065	0.898-1.262	0.492	0.898	1.262
	Weighted median	0.107	0.057	1.113	0.996-1.244	0.058	0.996	1.244
	Inverse variance weighted	0.11	0.052	1.117	1.008-1.237	0.035	1.008	1.237
	Simple mode	0.1	0.143	1.106	0.836-1.463	0.502	0.836	1.463
	Weighted mode	0.104	0.061	1.11	0.985-1.251	0.127	0.985	1.251
Macrophage Migration Inhibitory Factor levels	MR Egger	-0.233	0.293	0.792	0.446-1.408	0.573	0.446	1.408
	Weighted median	-0.127	0.159	0.88	0.644-1.203	0.424	0.644	1.203
	Inverse variance weighted	-0.13	0.137	0.878	0.671-1.150	0.345	0.671	1.15
	Simple mode	-0.117	0.182	0.89	0.623-1.272	0.588	0.623	1.272
	Weighted mode	-0.125	0.192	0.882	0.605-1.285	0.581	0.605	1.285
TRAIL levels	MR Egger	0.074	0.068	1.076	0.942-1.231	0.306	0.942	1.231
	Weighted median	0.01	0.07	1.01	0.880-1.159	0.89	0.88	1.159
	Inverse variance weighted	0.012	0.055	1.012	0.908-1.128	0.825	0.908	1.128
	Simple mode	0.031	0.11	1.031	0.832-1.279	0.784	0.832	1.279
	Weighted mode	0.004	0.071	1.004	0.874-1.154	0.956	0.874	1.154
Tumor necrosis factor beta levels	MR Egger	-0.014	0.093	0.986	0.822-1.182	0.893	0.822	1.182
	Weighted median	0.049	0.072	1.05	0.911-1.210	0.498	0.911	1.21
	Inverse variance weighted	0.096	0.062	1.1	0.975-1.242	0.122	0.975	1.242
	Simple mode	0.078	0.129	1.081	0.840-1.391	0.587	0.84	1.391
	Weighted mode	0.043	0.078	1.044	0.895-1.217	0.623	0.895	1.217
Tumor necrosis factor alpha levels	MR Egger	-0.108	0.21	0.898	0.595-1.355	0.659	0.595	1.355
	Weighted median	0.063	0.134	1.065	0.818-1.385	0.641	0.818	1.385
	Inverse variance weighted	0.031	0.109	1.031	0.833-1.276	0.777	0.833	1.276
	Simple mode	0.11	0.167	1.116	0.805-1.548	0.557	0.805	1.548
	Weighted mode	0.072	0.148	1.075	0.805-1.436	0.658	0.805	1.436
Stromal-cell-derived factor 1 alpha levels	MR Egger	0.446	0.292	1.562	0.881-2.770	0.188	0.881	2.77
	Weighted median	0.113	0.182	1.119	0.784-1.599	0.535	0.784	1.599
	Inverse variance weighted	0.073	0.144	1.075	0.811-1.425	0.613	0.811	1.425
	Simple mode	0.142	0.236	1.152	0.726-1.829	0.57	0.726	1.829
	Weighted mode	0.204	0.203	1.226	0.824-1.826	0.354	0.824	1.826
Stem cell growth factor beta levels	MR Egger	-0.088	0.166	0.916	0.662-1.267	0.607	0.662	1.267
	Weighted median	-0.132	0.094	0.876	0.728-1.054	0.162	0.728	1.054
	Inverse variance weighted	-0.127	0.071	0.881	0.767-1.012	0.074	0.767	1.012
	Simple mode	-0.042	0.155	0.958	0.707-1.298	0.79	0.707	1.298
	Weighted mode	-0.122	0.137	0.885	0.676-1.158	0.394	0.676	1.158
Stem cell factor levels	MR Egger	0.01	0.327	1.01	0.532-1.916	0.977	0.532	1.916
	Weighted median	0.021	0.158	1.022	0.750-1.392	0.892	0.75	1.392
	Inverse variance weighted	0.038	0.117	1.039	0.826-1.306	0.746	0.826	1.306
	Simple mode	0.015	0.244	1.015	0.629-1.639	0.952	0.629	1.639
	Weighted mode	-0.042	0.219	0.959	0.625-1.472	0.855	0.625	1.472
Interleukin-16 levels	MR Egger	0.056	0.1	1.058	0.870-1.287	0.59	0.87	1.287
	Weighted median	-0.065	0.069	0.937	0.819-1.072	0.345	0.819	1.072
	Inverse variance weighted	-0.064	0.064	0.938	0.827-1.064	0.321	0.827	1.064
	Simple mode	-0.068	0.119	0.934	0.739-1.180	0.584	0.739	1.18
	Weighted mode	-0.068	0.07	0.934	0.814-1.072	0.361	0.814	1.072
RANTES levels	MR Egger	0.087	0.282	1.091	0.628-1.894	0.768	0.628	1.894
	Weighted median	0.037	0.111	1.037	0.835-1.289	0.74	0.835	1.289
	Inverse variance weighted	-0.083	0.101	0.921	0.755-1.122	0.412	0.755	1.122
	Simple mode	0.065	0.161	1.067	0.778-1.464	0.699	0.778	1.464
	Weighted mode	0.062	0.155	1.064	0.785-1.441	0.702	0.785	1.441
Platelet-derived growth factor BB levels	MR Egger	0.322	0.164	1.379	1.000-1.902	0.076	1	1.902
	Weighted median	0.175	0.105	1.192	0.969-1.465	0.096	0.969	1.465
	Inverse variance weighted	0.13	0.086	1.139	0.963-1.348	0.13	0.963	1.348
	Simple mode	0.328	0.182	1.389	0.971-1.986	0.097	0.971	1.986
	Weighted mode	0.188	0.103	1.207	0.987-1.476	0.091	0.987	1.476
Macrophage inflammatory protein 1b levels	MR Egger	0.077	0.071	1.08	0.940-1.241	0.295	0.94	1.241
	Weighted median	0.065	0.067	1.067	0.936-1.217	0.331	0.936	1.217
	Inverse variance weighted	0.059	0.05	1.06	0.961-1.170	0.243	0.961	1.17
	Simple mode	0.279	0.133	1.322	1.019-1.715	0.054	1.019	1.715
	Weighted mode	0.045	0.06	1.046	0.930-1.177	0.465	0.93	1.177
Macrophage inflammatory protein 1a levels	MR Egger	-0.262	0.252	0.77	0.470-1.261	0.339	0.47	1.261
	Weighted median	-0.158	0.12	0.854	0.674-1.081	0.189	0.674	1.081
	Inverse variance weighted	-0.074	0.092	0.929	0.776-1.111	0.418	0.776	1.111
	Simple mode	-0.22	0.205	0.802	0.537-1.200	0.319	0.537	1.2
	Weighted mode	-0.214	0.198	0.807	0.548-1.190	0.315	0.548	1.19
Monokine induced by gamma interferon levels	MR Egger	-0.03	0.16	0.97	0.709-1.326	0.853	0.709	1.326
	Weighted median	-0.118	0.098	0.889	0.734-1.078	0.231	0.734	1.078
	Inverse variance weighted	-0.126	0.077	0.881	0.758-1.025	0.101	0.758	1.025
	Simple mode	-0.306	0.154	0.736	0.544-0.996	0.078	0.544	0.996
	Weighted mode	-0.134	0.13	0.874	0.678-1.128	0.328	0.678	1.128
Macrophage colony stimulating factor levels	MR Egger	-0.176	0.203	0.839	0.563-1.250	0.452	0.563	1.25
	Weighted median	0.051	0.114	1.052	0.842-1.315	0.654	0.842	1.315
	Inverse variance weighted	-0.065	0.107	0.937	0.760-1.156	0.545	0.76	1.156
	Simple mode	0.109	0.172	1.115	0.796-1.562	0.561	0.796	1.562
	Weighted mode	0.111	0.159	1.117	0.818-1.526	0.524	0.818	1.526
Monocyte chemoattractant protein-3 levels	MR Egger	—	—	—	—	—	—	—
	Weighted median	—	—	—	—	—	—	—
	Inverse variance weighted	-0.049	0.105	0.952	0.775-1.169	0.64	0.775	1.169
	Simple mode	—	—	—	—	—	—	—
	Weighted mode	—	—	—	—	—	—	—
Monocyte chemoattractant protein-1 levels	MR Egger	0.034	0.201	1.034	0.698-1.533	0.869	0.698	1.533
	Weighted median	0.036	0.11	1.036	0.836-1.285	0.744	0.836	1.285
	Inverse variance weighted	0.052	0.081	1.054	0.900-1.234	0.515	0.9	1.234
	Simple mode	0.084	0.169	1.088	0.780-1.516	0.629	0.78	1.516
	Weighted mode	0.055	0.117	1.057	0.841-1.328	0.645	0.841	1.328
Interleukin-12p70 levels	MR Egger	0.077	0.262	1.08	0.647-1.804	0.78	0.647	1.804
	Weighted median	-0.075	0.166	0.928	0.670-1.285	0.654	0.67	1.285
	Inverse variance weighted	-0.172	0.127	0.842	0.657-1.080	0.175	0.657	1.08
	Simple mode	-0.133	0.259	0.876	0.527-1.455	0.627	0.527	1.455
	Weighted mode	-0.024	0.192	0.977	0.671-1.422	0.906	0.671	1.422
Interferon gamma-induced protein 10 levels	MR Egger	0.127	0.306	1.135	0.623-2.069	0.696	0.623	2.069
	Weighted median	-0.144	0.133	0.866	0.667-1.123	0.279	0.667	1.123
	Inverse variance weighted	0.026	0.113	1.026	0.823-1.280	0.819	0.823	1.28
	Simple mode	-0.192	0.238	0.825	0.517-1.317	0.452	0.517	1.317
	Weighted mode	-0.185	0.23	0.831	0.529-1.305	0.453	0.529	1.305
Interleukin-18 levels	MR Egger	0.45	0.221	1.568	1.016-2.419	0.082	1.016	2.419
	Weighted median	0.076	0.104	1.079	0.880-1.322	0.467	0.88	1.322
	Inverse variance weighted	0.02	0.095	1.021	0.847-1.230	0.829	0.847	1.23
	Simple mode	-0.296	0.206	0.744	0.497-1.114	0.189	0.497	1.114
	Weighted mode	0.102	0.125	1.107	0.867-1.414	0.438	0.867	1.414
Interleukin-17 levels	MR Egger	0.227	0.34	1.255	0.644-2.445	0.53	0.644	2.445
	Weighted median	0.117	0.162	1.125	0.818-1.545	0.469	0.818	1.545
	Inverse variance weighted	0.134	0.125	1.144	0.895-1.462	0.284	0.895	1.462
	Simple mode	0.113	0.242	1.119	0.696-1.800	0.656	0.696	1.8
	Weighted mode	0.101	0.196	1.106	0.753-1.626	0.623	0.753	1.626
Interleukin-13 levels	MR Egger	0.095	0.11	1.1	0.887-1.364	0.418	0.887	1.364
	Weighted median	0.134	0.07	1.143	0.997-1.311	0.055	0.997	1.311
	Inverse variance weighted	0.045	0.061	1.046	0.929-1.178	0.457	0.929	1.178
	Simple mode	0.084	0.163	1.088	0.791-1.497	0.62	0.791	1.497
	Weighted mode	0.137	0.071	1.147	0.997-1.319	0.096	0.997	1.319
Interleukin-10 levels	MR Egger	0.345	0.163	1.412	1.026-1.945	0.072	1.026	1.945
	Weighted median	0.154	0.1	1.167	0.959-1.420	0.123	0.959	1.42
	Inverse variance weighted	0.088	0.091	1.092	0.914-1.305	0.331	0.914	1.305
	Simple mode	0.026	0.244	1.026	0.636-1.654	0.919	0.636	1.654
	Weighted mode	0.193	0.103	1.212	0.990-1.484	0.099	0.99	1.484
Interleukin-8 levels	MR Egger	0.139	0.178	1.149	0.811-1.630	0.516	0.811	1.63
	Weighted median	0.055	0.126	1.057	0.825-1.353	0.662	0.825	1.353
	Inverse variance weighted	-0.026	0.101	0.974	0.798-1.188	0.796	0.798	1.188
	Simple mode	0.035	0.172	1.036	0.739-1.452	0.851	0.739	1.452
	Weighted mode	0.068	0.133	1.07	0.825-1.389	0.645	0.825	1.389
Interleukin-6 levels	MR Egger	-0.262	0.28	0.769	0.445-1.331	0.447	0.445	1.331
	Weighted median	-0.275	0.19	0.759	0.523-1.102	0.147	0.523	1.102
	Inverse variance weighted	-0.262	0.152	0.77	0.571-1.037	0.085	0.571	1.037
	Simple mode	-0.335	0.239	0.715	0.448-1.142	0.255	0.448	1.142
	Weighted mode	-0.34	0.223	0.711	0.459-1.102	0.225	0.459	1.102
Interleukin-1-receptor antagonist levels	MR Egger	0.07	0.262	1.072	0.642-1.791	0.801	0.642	1.791
	Weighted median	-0.014	0.126	0.986	0.770-1.262	0.911	0.77	1.262
	Inverse variance weighted	-0.003	0.095	0.997	0.828-1.200	0.974	0.828	1.2
	Simple mode	-0.119	0.185	0.888	0.618-1.275	0.543	0.618	1.275
	Weighted mode	-0.114	0.174	0.892	0.634-1.255	0.537	0.634	1.255
Interleukin-1-beta levels	MR Egger	0.054	0.367	1.056	0.514-2.169	0.892	0.514	2.169
	Weighted median	0.058	0.152	1.06	0.787-1.427	0.702	0.787	1.427
	Inverse variance weighted	0.146	0.15	1.157	0.863-1.552	0.329	0.863	1.552
	Simple mode	-0.02	0.214	0.981	0.645-1.491	0.932	0.645	1.491
	Weighted mode	0.039	0.157	1.04	0.764-1.416	0.815	0.764	1.416
Hepatocyte growth factor levels	MR Egger	-0.175	0.267	0.839	0.498-1.415	0.54	0.498	1.415
	Weighted median	0.055	0.139	1.057	0.805-1.387	0.69	0.805	1.387
	Inverse variance weighted	0.1	0.112	1.105	0.886-1.377	0.375	0.886	1.377
	Simple mode	0.088	0.19	1.092	0.752-1.585	0.66	0.752	1.585
	Weighted mode	0.074	0.167	1.077	0.776-1.495	0.672	0.776	1.495
Interleukin-9 levels	MR Egger	-0.055	0.375	0.946	0.453-1.975	0.893	0.453	1.975
	Weighted median	-0.236	0.143	0.79	0.597-1.046	0.099	0.597	1.046
	Inverse variance weighted	-0.15	0.134	0.86	0.662-1.118	0.261	0.662	1.118
	Simple mode	-0.237	0.186	0.789	0.548-1.136	0.271	0.548	1.136
	Weighted mode	-0.235	0.178	0.791	0.557-1.122	0.259	0.557	1.122
Interleukin-7 levels	MR Egger	0.142	0.219	1.153	0.751-1.771	0.54	0.751	1.771
	Weighted median	0.142	0.08	1.152	0.986-1.347	0.075	0.986	1.347
	Inverse variance weighted	0.098	0.081	1.102	0.941-1.292	0.227	0.941	1.292
	Simple mode	-0.121	0.178	0.886	0.626-1.255	0.518	0.626	1.255
	Weighted mode	0.162	0.086	1.176	0.994-1.391	0.1	0.994	1.391
Interleukin-5 levels	MR Egger	—	—	—	—	—	—	—
	Weighted median	—	—	—	—	—	—	—
	Inverse variance weighted	-0.292	0.171	0.747	0.534-1.044	0.088	0.534	1.044
	Simple mode	—	—	—	—	—	—	—
	Weighted mode	—	—	—	—	—	—	—
Interleukin-4 levels	MR Egger	-0.037	0.601	0.963	0.297-3.128	0.955	0.297	3.128
	Weighted median	-0.07	0.211	0.933	0.617-1.409	0.741	0.617	1.409
	Inverse variance weighted	-0.157	0.165	0.854	0.619-1.179	0.339	0.619	1.179
	Simple mode	-0.038	0.26	0.963	0.578-1.603	0.891	0.578	1.603
	Weighted mode	-0.028	0.279	0.972	0.562-1.681	0.925	0.562	1.681
Interleukin-2 receptor antagonist levels	MR Egger	0.075	0.101	1.078	0.885-1.314	0.497	0.885	1.314
	Weighted median	0.041	0.07	1.042	0.909-1.194	0.556	0.909	1.194
	Inverse variance weighted	0.025	0.062	1.026	0.908-1.159	0.685	0.908	1.159
	Simple mode	0.077	0.11	1.08	0.870-1.341	0.515	0.87	1.341
	Weighted mode	0.042	0.071	1.043	0.907-1.200	0.578	0.907	1.2
Interleukin-2 levels	MR Egger	0.032	0.159	1.032	0.756-1.410	0.848	0.756	1.41
	Weighted median	-0.097	0.106	0.907	0.737-1.117	0.359	0.737	1.117
	Inverse variance weighted	-0.031	0.081	0.97	0.828-1.136	0.702	0.828	1.136
	Simple mode	-0.081	0.16	0.922	0.674-1.263	0.629	0.674	1.263
	Weighted mode	-0.094	0.146	0.91	0.683-1.212	0.539	0.683	1.212
Interferon gamma levels	MR Egger	0.237	0.239	1.267	0.793-2.024	0.368	0.793	2.024
	Weighted median	0.1	0.161	1.106	0.807-1.515	0.533	0.807	1.515
	Inverse variance weighted	0.063	0.129	1.065	0.827-1.372	0.627	0.827	1.372
	Simple mode	0.096	0.225	1.101	0.708-1.711	0.685	0.708	1.711
	Weighted mode	0.1	0.226	1.105	0.710-1.721	0.673	0.71	1.721
Growth-regulated protein alpha levels	MR Egger	0.102	0.121	1.108	0.874-1.404	0.426	0.874	1.404
	Weighted median	-0.015	0.062	0.985	0.873-1.111	0.803	0.873	1.111
	Inverse variance weighted	-0.021	0.05	0.979	0.887-1.080	0.672	0.887	1.08
	Simple mode	-0.002	0.096	0.998	0.826-1.205	0.98	0.826	1.205
	Weighted mode	-0.019	0.062	0.981	0.868-1.108	0.763	0.868	1.108
Granulocyte-colony stimulating factor levels	MR Egger	0.106	0.196	1.112	0.757-1.633	0.617	0.757	1.633
	Weighted median	0.02	0.164	1.021	0.740-1.408	0.901	0.74	1.408
	Inverse variance weighted	-0.067	0.124	0.936	0.733-1.194	0.592	0.733	1.194
	Simple mode	0.02	0.205	1.021	0.683-1.524	0.925	0.683	1.524
	Weighted mode	0.033	0.185	1.033	0.719-1.485	0.867	0.719	1.485
Fibroblast growth factor basic levels	MR Egger	-0.51	1.149	0.601	0.063-5.715	0.701	0.063	5.715
	Weighted median	0.391	0.241	1.479	0.922-2.372	0.105	0.922	2.372
	Inverse variance weighted	0.227	0.221	1.255	0.814-1.936	0.305	0.814	1.936
	Simple mode	0.515	0.327	1.673	0.882-3.174	0.213	0.882	3.174
	Weighted mode	0.502	0.384	1.653	0.779-3.508	0.282	0.779	3.508
Eotaxin levels	MR Egger	0.131	0.177	1.14	0.805-1.612	0.475	0.805	1.612
	Weighted median	0.075	0.092	1.077	0.899-1.291	0.418	0.899	1.291
	Inverse variance weighted	0.093	0.074	1.098	0.950-1.268	0.205	0.95	1.268
	Simple mode	0.076	0.149	1.079	0.807-1.444	0.616	0.807	1.444
	Weighted mode	0.067	0.109	1.07	0.865-1.323	0.546	0.865	1.323
