# Supplementary material for: Causal association of circulating cytokines with the risk of lung cancer: a Mendelian randomization study
Source: Front Oncol. 2024 Jun 18;14:1373380. doi: 10.3389/fonc.2024.1373380 (PMC11217496; doi:10.3389/fonc.2024.1373380)
Supplement: Supplementary file 1 [file DataSheet_1.zip › Supplementary Table S10-19.xlsx]

## Sheet: Table S10. MR analysis of risk 
Table S10. MR analysis of risk of lung cancer in ever smokers
	Method	Beta	SE	OR	95% CI	P -value	LOW	UP
CTACK levels	MR Egger	-0.151248	0.0851916	0.859634	0.727-1.016	0.136	0.72744	1.01585
	Weighted median	-0.0573646	0.0580966	0.94425	0.843-1.058	0.323446	0.842624	1.05813
	Inverse variance weighted	-0.0792962	0.0458898	0.923766	0.844-1.011	0.0839936	0.844306	1.0107
	Simple mode	-0.0152249	0.0948135	0.98489	0.818-1.186	0.877696	0.817864	1.18603
	Weighted mode	-0.01317	0.0874993	0.986916	0.831-1.172	0.885291	0.83138	1.17155
beta-nerve growth factor levels	MR Egger	0.156	0.215	1.168	0.767-1.780	0.509	0.767	1.78
	Weighted median	0.073	0.07	1.075	0.938-1.233	0.299	0.938	1.233
	Inverse variance weighted	0.042	0.055	1.043	0.935-1.163	0.449	0.935	1.163
	Simple mode	0.103	0.112	1.108	0.890-1.380	0.4	0.89	1.38
	Weighted mode	0.107	0.106	1.113	0.904-1.370	0.361	0.904	1.37
Vascular endothelial growth factor levels	MR Egger	-0.011	0.051	0.989	0.895-1.093	0.833	0.895	1.093
	Weighted median	-0.012	0.029	0.988	0.934-1.046	0.688	0.934	1.046
	Inverse variance weighted	-0.005	0.029	0.995	0.941-1.053	0.87	0.941	1.053
	Simple mode	-0.014	0.069	0.986	0.861-1.129	0.839	0.861	1.129
	Weighted mode	-0.013	0.03	0.988	0.932-1.047	0.684	0.932	1.047
Macrophage Migration Inhibitory Factor levels	MR Egger	-0.05	0.21	0.951	0.631-1.436	0.834	0.631	1.436
	Weighted median	0.059	0.085	1.06	0.898-1.252	0.49	0.898	1.252
	Inverse variance weighted	-0.007	0.099	0.993	0.817-1.206	0.942	0.817	1.206
	Simple mode	0.073	0.092	1.076	0.898-1.289	0.488	0.898	1.289
	Weighted mode	0.076	0.086	1.079	0.912-1.277	0.44	0.912	1.277
TRAIL levels	MR Egger	0.061	0.04	1.063	0.983-1.148	0.149	0.983	1.148
	Weighted median	0.041	0.035	1.041	0.973-1.115	0.241	0.973	1.115
	Inverse variance weighted	0.058	0.03	1.06	0.999-1.125	0.055	0.999	1.125
	Simple mode	0.015	0.06	1.015	0.903-1.140	0.808	0.903	1.14
	Weighted mode	0.042	0.038	1.043	0.968-1.123	0.286	0.968	1.123
Tumor necrosis factor beta levels	MR Egger	0.029	0.049	1.029	0.934-1.133	0.665	0.934	1.133
	Weighted median	0.013	0.036	1.013	0.944-1.086	0.724	0.944	1.086
	Inverse variance weighted	0.013	0.034	1.013	0.948-1.083	0.694	0.948	1.083
	Simple mode	-0.013	0.047	0.987	0.900-1.083	0.812	0.9	1.083
	Weighted mode	0.026	0.04	1.026	0.948-1.110	0.59	0.948	1.11
Tumor necrosis factor alpha levels	MR Egger	-0.118	0.308	0.889	0.486-1.624	0.767	0.486	1.624
	Weighted median	0.024	0.079	1.024	0.877-1.197	0.761	0.877	1.197
	Inverse variance weighted	-0.034	0.126	0.967	0.756-1.237	0.788	0.756	1.237
	Simple mode	0.147	0.122	1.158	0.912-1.470	0.352	0.912	1.47
	Weighted mode	-0.205	0.096	0.815	0.676-0.983	0.166	0.676	0.983
Stromal-cell-derived factor 1 alpha levels	MR Egger	0.023	0.156	1.023	0.753-1.390	0.89	0.753	1.39
	Weighted median	0.032	0.098	1.032	0.852-1.251	0.744	0.852	1.251
	Inverse variance weighted	0.05	0.076	1.052	0.906-1.220	0.509	0.906	1.22
	Simple mode	-0.002	0.134	0.998	0.767-1.299	0.991	0.767	1.299
	Weighted mode	0.02	0.121	1.021	0.806-1.292	0.872	0.806	1.292
Stem cell growth factor beta levels	MR Egger	-0.03	0.075	0.971	0.837-1.125	0.705	0.837	1.125
	Weighted median	-0.008	0.047	0.992	0.904-1.089	0.868	0.904	1.089
	Inverse variance weighted	0.004	0.037	1.004	0.933-1.079	0.921	0.933	1.079
	Simple mode	-0.022	0.071	0.978	0.851-1.125	0.765	0.851	1.125
	Weighted mode	-0.004	0.056	0.996	0.892-1.111	0.944	0.892	1.111
Stem cell factor levels	MR Egger	-0.045	0.108	0.956	0.773-1.183	0.693	0.773	1.183
	Weighted median	0.007	0.069	1.007	0.879-1.153	0.923	0.879	1.153
	Inverse variance weighted	0.026	0.053	1.026	0.925-1.138	0.623	0.925	1.138
	Simple mode	0.055	0.109	1.056	0.853-1.307	0.629	0.853	1.307
	Weighted mode	0.009	0.098	1.009	0.833-1.223	0.925	0.833	1.223
Interleukin-16 levels	MR Egger	0.091	0.046	1.096	1.001-1.199	0.088	1.001	1.199
	Weighted median	0.056	0.034	1.057	0.988-1.131	0.107	0.988	1.131
	Inverse variance weighted	0.006	0.032	1.006	0.945-1.071	0.846	0.945	1.071
	Simple mode	0.043	0.074	1.044	0.903-1.207	0.58	0.903	1.207
	Weighted mode	0.054	0.037	1.056	0.981-1.136	0.186	0.981	1.136
RANTES levels	MR Egger	0.112	0.121	1.119	0.883-1.417	0.388	0.883	1.417
	Weighted median	-0.018	0.061	0.982	0.872-1.106	0.765	0.872	1.106
	Inverse variance weighted	-0.049	0.044	0.952	0.873-1.039	0.27	0.873	1.039
	Simple mode	0.013	0.094	1.013	0.842-1.218	0.898	0.842	1.218
	Weighted mode	0.011	0.085	1.011	0.856-1.194	0.9	0.856	1.194
Platelet-derived growth factor BB levels	MR Egger	0.073	0.087	1.076	0.908-1.275	0.418	0.908	1.275
	Weighted median	-0.004	0.054	0.996	0.897-1.107	0.944	0.897	1.107
	Inverse variance weighted	0.035	0.042	1.035	0.953-1.125	0.414	0.953	1.125
	Simple mode	-0.064	0.094	0.938	0.780-1.129	0.513	0.78	1.129
	Weighted mode	-0.002	0.067	0.998	0.875-1.138	0.978	0.875	1.138
Macrophage inflammatory protein 1b levels	MR Egger	0.008	0.049	1.008	0.916-1.109	0.871	0.916	1.109
	Weighted median	0.013	0.041	1.013	0.934-1.099	0.749	0.934	1.099
	Inverse variance weighted	0.039	0.032	1.04	0.977-1.107	0.22	0.977	1.107
	Simple mode	0.02	0.082	1.02	0.869-1.197	0.812	0.869	1.197
	Weighted mode	0.012	0.042	1.013	0.933-1.099	0.769	0.933	1.099
Macrophage inflammatory protein 1a levels	MR Egger	0.092	0.144	1.096	0.827-1.453	0.547	0.827	1.453
	Weighted median	0.057	0.064	1.059	0.935-1.200	0.368	0.935	1.2
	Inverse variance weighted	-0.001	0.049	0.999	0.907-1.100	0.985	0.907	1.1
	Simple mode	0.081	0.09	1.084	0.908-1.294	0.401	0.908	1.294
	Weighted mode	0.077	0.087	1.08	0.911-1.281	0.407	0.911	1.281
Monokine induced by gamma interferon levels	MR Egger	0.035	0.073	1.035	0.897-1.194	0.643	0.897	1.194
	Weighted median	-0.04	0.045	0.961	0.879-1.050	0.376	0.879	1.05
	Inverse variance weighted	-0.023	0.035	0.977	0.912-1.047	0.518	0.912	1.047
	Simple mode	-0.105	0.077	0.9	0.774-1.047	0.196	0.774	1.047
	Weighted mode	-0.079	0.062	0.924	0.819-1.042	0.22	0.819	1.042
Macrophage colony stimulating factor levels	MR Egger	0.026	0.063	1.027	0.907-1.163	0.693	0.907	1.163
	Weighted median	-0.012	0.048	0.988	0.899-1.085	0.799	0.899	1.085
	Inverse variance weighted	-0.001	0.035	0.999	0.932-1.071	0.976	0.932	1.071
	Simple mode	-0.05	0.076	0.951	0.821-1.103	0.531	0.821	1.103
	Weighted mode	-0.039	0.069	0.961	0.840-1.101	0.587	0.84	1.101
Monocyte chemoattractant protein-3 levels	MR Egger	-0.1	0.193	0.905	0.620-1.320	0.695	0.62	1.32
	Weighted median	0.005	0.06	1.005	0.894-1.131	0.928	0.894	1.131
	Inverse variance weighted	0.008	0.048	1.008	0.917-1.108	0.87	0.917	1.108
	Simple mode	-0.027	0.072	0.973	0.845-1.120	0.741	0.845	1.12
	Weighted mode	-0.005	0.073	0.995	0.862-1.150	0.956	0.862	1.15
Monocyte chemoattractant protein-1 levels	MR Egger	-0.048	0.081	0.953	0.813-1.118	0.569	0.813	1.118
	Weighted median	0.05	0.057	1.051	0.940-1.176	0.38	0.94	1.176
	Inverse variance weighted	0.024	0.04	1.024	0.946-1.108	0.561	0.946	1.108
	Simple mode	0.055	0.087	1.057	0.891-1.254	0.536	0.891	1.254
	Weighted mode	0.052	0.057	1.053	0.942-1.178	0.383	0.942	1.178
Interleukin-12p70 levels	MR Egger	0.019	0.061	1.019	0.904-1.149	0.767	0.904	1.149
	Weighted median	0.006	0.038	1.006	0.934-1.082	0.881	0.934	1.082
	Inverse variance weighted	-0.001	0.036	0.999	0.931-1.072	0.973	0.931	1.072
	Simple mode	0.11	0.098	1.117	0.922-1.353	0.288	0.922	1.353
	Weighted mode	0.003	0.037	1.003	0.932-1.079	0.938	0.932	1.079
Interferon gamma-induced protein 10 levels	MR Egger	-0.144	0.145	0.866	0.651-1.151	0.367	0.651	1.151
	Weighted median	-0.12	0.066	0.887	0.779-1.010	0.07	0.779	1.01
	Inverse variance weighted	-0.149	0.05	0.861	0.781-0.950	0.003	0.781	0.95
	Simple mode	-0.083	0.106	0.921	0.749-1.132	0.463	0.749	1.132
	Weighted mode	-0.071	0.085	0.932	0.788-1.101	0.438	0.788	1.101
Interleukin-18 levels	MR Egger	-0.039	0.064	0.961	0.848-1.090	0.551	0.848	1.09
	Weighted median	-0.058	0.039	0.944	0.874-1.019	0.139	0.874	1.019
	Inverse variance weighted	-0.034	0.031	0.966	0.909-1.027	0.269	0.909	1.027
	Simple mode	-0.08	0.061	0.923	0.820-1.040	0.209	0.82	1.04
	Weighted mode	-0.071	0.047	0.931	0.849-1.021	0.15	0.849	1.021
Interleukin-17 levels	MR Egger	-0.056	0.149	0.945	0.705-1.267	0.719	0.705	1.267
	Weighted median	-0.034	0.079	0.967	0.828-1.129	0.669	0.828	1.129
	Inverse variance weighted	-0.013	0.063	0.987	0.873-1.115	0.831	0.873	1.115
	Simple mode	-0.041	0.122	0.96	0.756-1.219	0.747	0.756	1.219
	Weighted mode	-0.046	0.107	0.955	0.774-1.177	0.676	0.774	1.177
Interleukin-13 levels	MR Egger	0.003	0.047	1.003	0.916-1.099	0.944	0.916	1.099
	Weighted median	-0.001	0.03	0.999	0.941-1.060	0.967	0.941	1.06
	Inverse variance weighted	-0.002	0.027	0.998	0.946-1.052	0.933	0.946	1.052
	Simple mode	-0.005	0.053	0.995	0.897-1.104	0.927	0.897	1.104
	Weighted mode	-0.002	0.031	0.998	0.939-1.061	0.951	0.939	1.061
Interleukin-10 levels	MR Egger	0.003	0.084	1.003	0.851-1.183	0.97	0.851	1.183
	Weighted median	-0.023	0.048	0.977	0.890-1.074	0.632	0.89	1.074
	Inverse variance weighted	-0.022	0.041	0.978	0.903-1.059	0.59	0.903	1.059
	Simple mode	-0.11	0.091	0.896	0.750-1.070	0.26	0.75	1.07
	Weighted mode	-0.015	0.049	0.985	0.896-1.084	0.771	0.896	1.084
Interleukin-8 levels	MR Egger	-0.018	0.125	0.982	0.769-1.254	0.896	0.769	1.254
	Weighted median	0.01	0.061	1.01	0.897-1.137	0.866	0.897	1.137
	Inverse variance weighted	-0.009	0.059	0.991	0.883-1.112	0.873	0.883	1.112
	Simple mode	0.085	0.089	1.089	0.916-1.296	0.406	0.916	1.296
	Weighted mode	0.002	0.064	1.002	0.884-1.136	0.978	0.884	1.136
Interleukin-6 levels	MR Egger	-0.1	0.225	0.905	0.582-1.407	0.7	0.582	1.407
	Weighted median	-0.014	0.1	0.986	0.811-1.199	0.889	0.811	1.199
	Inverse variance weighted	-0.012	0.078	0.988	0.848-1.150	0.874	0.848	1.15
	Simple mode	-0.022	0.129	0.978	0.760-1.259	0.876	0.76	1.259
	Weighted mode	-0.031	0.114	0.97	0.775-1.213	0.805	0.775	1.213
Interleukin-1-receptor antagonist levels	MR Egger	0.099	0.136	1.105	0.846-1.443	0.498	0.846	1.443
	Weighted median	0.009	0.065	1.009	0.889-1.146	0.885	0.889	1.146
	Inverse variance weighted	0.002	0.049	1.002	0.911-1.102	0.972	0.911	1.102
	Simple mode	0.008	0.093	1.008	0.840-1.208	0.938	0.84	1.208
	Weighted mode	-0.003	0.087	0.997	0.841-1.183	0.975	0.841	1.183
Interleukin-1-beta levels	MR Egger	0.08	0.292	1.083	0.611-1.921	0.81	0.611	1.921
	Weighted median	0.209	0.099	1.232	1.015-1.495	0.034	1.015	1.495
	Inverse variance weighted	0.174	0.077	1.19	1.023-1.384	0.024	1.023	1.384
	Simple mode	0.23	0.153	1.259	0.933-1.697	0.229	0.933	1.697
	Weighted mode	0.215	0.106	1.24	1.007-1.527	0.136	1.007	1.527
Hepatocyte growth factor levels	MR Egger	-0.193	0.134	0.825	0.635-1.072	0.223	0.635	1.072
	Weighted median	0.024	0.08	1.025	0.877-1.198	0.758	0.877	1.198
	Inverse variance weighted	0.025	0.07	1.025	0.895-1.175	0.718	0.895	1.175
	Simple mode	0.045	0.125	1.046	0.819-1.335	0.733	0.819	1.335
	Weighted mode	-0.009	0.098	0.991	0.818-1.200	0.927	0.818	1.2
Interleukin-9 levels	MR Egger	0.052	0.128	1.054	0.820-1.354	0.703	0.82	1.354
	Weighted median	-0.041	0.065	0.96	0.845-1.091	0.531	0.845	1.091
	Inverse variance weighted	-0.027	0.052	0.973	0.879-1.078	0.6	0.879	1.078
	Simple mode	-0.057	0.093	0.944	0.786-1.134	0.566	0.786	1.134
	Weighted mode	-0.064	0.084	0.938	0.795-1.106	0.48	0.795	1.106
Interleukin-7 levels	MR Egger	-0.062	0.091	0.94	0.787-1.123	0.521	0.787	1.123
	Weighted median	-0.012	0.04	0.988	0.914-1.068	0.761	0.914	1.068
	Inverse variance weighted	-0.026	0.032	0.975	0.915-1.038	0.426	0.915	1.038
	Simple mode	-0.008	0.06	0.992	0.881-1.116	0.894	0.881	1.116
	Weighted mode	-0.009	0.045	0.991	0.907-1.083	0.847	0.907	1.083
Interleukin-5 levels	MR Egger	0.116	0.133	1.123	0.865-1.457	0.447	0.865	1.457
	Weighted median	-0.016	0.07	0.984	0.858-1.129	0.822	0.858	1.129
	Inverse variance weighted	-0.013	0.055	0.987	0.886-1.100	0.817	0.886	1.1
	Simple mode	-0.016	0.098	0.984	0.812-1.193	0.881	0.812	1.193
	Weighted mode	-0.013	0.082	0.988	0.841-1.160	0.886	0.841	1.16
Interleukin-4 levels	MR Egger	-0.136	0.098	0.873	0.720-1.058	0.215	0.72	1.058
	Weighted median	-0.075	0.08	0.928	0.792-1.086	0.349	0.792	1.086
	Inverse variance weighted	-0.061	0.057	0.94	0.841-1.052	0.282	0.841	1.052
	Simple mode	-0.072	0.105	0.93	0.757-1.143	0.513	0.757	1.143
	Weighted mode	-0.075	0.088	0.928	0.781-1.102	0.422	0.781	1.102
Interleukin-2 receptor antagonist levels	MR Egger	0.013	0.052	1.013	0.916-1.121	0.812	0.916	1.121
	Weighted median	0.01	0.036	1.01	0.941-1.085	0.776	0.941	1.085
	Inverse variance weighted	0.017	0.032	1.017	0.955-1.083	0.593	0.955	1.083
	Simple mode	0.006	0.062	1.006	0.890-1.136	0.933	0.89	1.136
	Weighted mode	0.006	0.037	1.006	0.935-1.083	0.878	0.935	1.083
Interleukin-2 levels	MR Egger	0.066	0.086	1.068	0.902-1.266	0.466	0.902	1.266
	Weighted median	-0.044	0.053	0.957	0.863-1.061	0.406	0.863	1.061
	Inverse variance weighted	-0.03	0.046	0.971	0.886-1.063	0.525	0.886	1.063
	Simple mode	-0.076	0.069	0.927	0.810-1.062	0.303	0.81	1.062
	Weighted mode	-0.054	0.057	0.947	0.847-1.060	0.368	0.847	1.06
Interferon gamma levels	MR Egger	0.078	0.118	1.082	0.859-1.363	0.527	0.859	1.363
	Weighted median	-0.023	0.078	0.978	0.839-1.140	0.774	0.839	1.14
	Inverse variance weighted	0.008	0.062	1.008	0.892-1.139	0.898	0.892	1.139
	Simple mode	-0.021	0.113	0.979	0.784-1.223	0.858	0.784	1.223
	Weighted mode	-0.028	0.109	0.973	0.785-1.205	0.807	0.785	1.205
Growth-regulated protein alpha levels	MR Egger	-0.011	0.059	0.989	0.881-1.110	0.853	0.881	1.11
	Weighted median	0.021	0.032	1.021	0.960-1.087	0.503	0.96	1.087
	Inverse variance weighted	0.005	0.024	1.005	0.959-1.055	0.823	0.959	1.055
	Simple mode	0.013	0.052	1.014	0.916-1.121	0.8	0.916	1.121
	Weighted mode	0.025	0.031	1.025	0.964-1.090	0.453	0.964	1.09
Granulocyte-colony stimulating factor levels	MR Egger	0.086	0.098	1.09	0.899-1.322	0.42	0.899	1.322
	Weighted median	0.036	0.084	1.036	0.879-1.221	0.672	0.879	1.221
	Inverse variance weighted	0.026	0.06	1.026	0.911-1.155	0.671	0.911	1.155
	Simple mode	0.047	0.141	1.048	0.796-1.381	0.749	0.796	1.381
	Weighted mode	0.13	0.119	1.138	0.901-1.438	0.319	0.901	1.438
Fibroblast growth factor basic levels	MR Egger	0.214	0.463	1.238	0.500-3.066	0.69	0.5	3.066
	Weighted median	0.104	0.116	1.11	0.884-1.393	0.369	0.884	1.393
	Inverse variance weighted	0.11	0.099	1.116	0.919-1.356	0.269	0.919	1.356
	Simple mode	0.036	0.182	1.037	0.726-1.481	0.856	0.726	1.481
	Weighted mode	0.077	0.166	1.08	0.780-1.496	0.673	0.78	1.496
Eotaxin levels	MR Egger	0.001	0.09	1.001	0.838-1.194	0.995	0.838	1.194
	Weighted median	0.013	0.055	1.013	0.910-1.129	0.809	0.91	1.129
	Inverse variance weighted	0.022	0.039	1.023	0.947-1.104	0.57	0.947	1.104
	Simple mode	0.038	0.093	1.039	0.866-1.246	0.689	0.866	1.246
	Weighted mode	-0.012	0.061	0.988	0.877-1.112	0.841	0.877	1.112

## Sheet: Table S11
Table S11. Primary results of MR analysis on lung cancer in ever smokers
	Method	Beta	SE	OR	95% CI	P -value	LOW	UP
CTACK levels	Inverse variance weighted	-0.0792962	0.0458898	0.923766	0.844-1.011	0.0839936	0.844306	1.0107
beta-nerve growth factor levels	Inverse variance weighted	0.042	0.055	1.043	0.935-1.163	0.449	0.935	1.163
Vascular endothelial growth factor levels	Inverse variance weighted	-0.005	0.029	0.995	0.941-1.053	0.87	0.941	1.053
Macrophage Migration Inhibitory Factor levels	Inverse variance weighted	-0.007	0.099	0.993	0.817-1.206	0.942	0.817	1.206
TRAIL levels	Inverse variance weighted	0.058	0.03	1.06	0.999-1.125	0.055	0.999	1.125
Tumor necrosis factor beta levels	Inverse variance weighted	0.013	0.034	1.013	0.948-1.083	0.694	0.948	1.083
Tumor necrosis factor alpha levels	Inverse variance weighted	-0.034	0.126	0.967	0.756-1.237	0.788	0.756	1.237
Stromal-cell-derived factor 1 alpha levels	Inverse variance weighted	0.05	0.076	1.052	0.906-1.220	0.509	0.906	1.22
Stem cell growth factor beta levels	Inverse variance weighted	0.004	0.037	1.004	0.933-1.079	0.921	0.933	1.079
Stem cell factor levels	Inverse variance weighted	0.026	0.053	1.026	0.925-1.138	0.623	0.925	1.138
Interleukin-16 levels	Inverse variance weighted	0.006	0.032	1.006	0.945-1.071	0.846	0.945	1.071
RANTES levels	Inverse variance weighted	-0.049	0.044	0.952	0.873-1.039	0.27	0.873	1.039
Platelet-derived growth factor BB levels	Inverse variance weighted	0.035	0.042	1.035	0.953-1.125	0.414	0.953	1.125
Macrophage inflammatory protein 1b levels	Inverse variance weighted	0.039	0.032	1.04	0.977-1.107	0.22	0.977	1.107
Macrophage inflammatory protein 1a levels	Inverse variance weighted	-0.001	0.049	0.999	0.907-1.100	0.985	0.907	1.1
Monokine induced by gamma interferon levels	Inverse variance weighted	-0.023	0.035	0.977	0.912-1.047	0.518	0.912	1.047
Macrophage colony stimulating factor levels	Inverse variance weighted	-0.001	0.035	0.999	0.932-1.071	0.976	0.932	1.071
Monocyte chemoattractant protein-3 levels	Inverse variance weighted	0.008	0.048	1.008	0.917-1.108	0.87	0.917	1.108
Monocyte chemoattractant protein-1 levels	Inverse variance weighted	0.024	0.04	1.024	0.946-1.108	0.561	0.946	1.108
Interleukin-12p70 levels	Inverse variance weighted	-0.001	0.036	0.999	0.931-1.072	0.973	0.931	1.072
Interferon gamma-induced protein 10 levels*	Inverse variance weighted	-0.149	0.05	0.861	0.781-0.950	0.003	0.781	0.95
Interleukin-18 levels	Inverse variance weighted	-0.034	0.031	0.966	0.909-1.027	0.269	0.909	1.027
Interleukin-17 levels	Inverse variance weighted	-0.013	0.063	0.987	0.873-1.115	0.831	0.873	1.115
Interleukin-13 levels	Inverse variance weighted	-0.002	0.027	0.998	0.946-1.052	0.933	0.946	1.052
Interleukin-10 levels	Inverse variance weighted	-0.022	0.041	0.978	0.903-1.059	0.59	0.903	1.059
Interleukin-8 levels	Inverse variance weighted	-0.009	0.059	0.991	0.883-1.112	0.873	0.883	1.112
Interleukin-6 levels	Inverse variance weighted	-0.012	0.078	0.988	0.848-1.150	0.874	0.848	1.15
Interleukin-1-receptor antagonist levels	Inverse variance weighted	0.002	0.049	1.002	0.911-1.102	0.972	0.911	1.102
Interleukin-1-beta levels*	Inverse variance weighted	0.174	0.077	1.19	1.023-1.384	0.024	1.023	1.384
Hepatocyte growth factor levels	Inverse variance weighted	0.025	0.07	1.025	0.895-1.175	0.718	0.895	1.175
Interleukin-9 levels	Inverse variance weighted	-0.027	0.052	0.973	0.879-1.078	0.6	0.879	1.078
Interleukin-7 levels	Inverse variance weighted	-0.026	0.032	0.975	0.915-1.038	0.426	0.915	1.038
Interleukin-5 levels	Inverse variance weighted	-0.013	0.055	0.987	0.886-1.100	0.817	0.886	1.1
Interleukin-4 levels	Inverse variance weighted	-0.061	0.057	0.94	0.841-1.052	0.282	0.841	1.052
Interleukin-2 receptor antagonist levels	Inverse variance weighted	0.017	0.032	1.017	0.955-1.083	0.593	0.955	1.083
Interleukin-2 levels	Inverse variance weighted	-0.03	0.046	0.971	0.886-1.063	0.525	0.886	1.063
Interferon gamma levels	Inverse variance weighted	0.008	0.062	1.008	0.892-1.139	0.898	0.892	1.139
Growth-regulated protein alpha levels	Inverse variance weighted	0.005	0.024	1.005	0.959-1.055	0.823	0.959	1.055
Granulocyte-colony stimulating factor levels	Inverse variance weighted	0.026	0.06	1.026	0.911-1.155	0.671	0.911	1.155
Fibroblast growth factor basic levels	Inverse variance weighted	0.11	0.099	1.116	0.919-1.356	0.269	0.919	1.356
Eotaxin levels	Inverse variance weighted	0.022	0.039	1.023	0.947-1.104	0.57	0.947	1.104

## Sheet: Table S12
Table S12. Heterogenity and pleiotropy analyses for lung cancer in ever smokers
	Heterogenity		MR-Egger intercept
	Q	Q_P -value	Egger_intercept	SE	P -value
CTACK levels	3.05644	0.801731	0.0198328	0.0197842	0.362139
beta-nerve growth factor levels	3.31417	0.651673	-0.017089	0.0312212	0.613244
Vascular endothelial growth factor levels	10.7993	0.289717	0.00191062	0.0122105	0.879537
Macrophage Migration Inhibitory Factor levels	7.41005	0.0599152	0.0132677	0.053709	0.827929
TRAIL levels	18.704	0.176571	-0.00101177	0.0104138	0.924084
Tumor necrosis factor beta levels	0.289604	0.865194	-0.00810105	0.0190153	0.743607
Tumor necrosis factor alpha levels	8.71683	0.0127987	0.0231812	0.0707871	0.798528
Stromal-cell-derived factor 1 alpha levels	3.08619	0.6867	0.00337833	0.0168831	0.851163
Stem cell growth factor beta levels	6.4521	0.596726	0.00871536	0.0171195	0.62634
Stem cell factor levels	4.49587	0.809846	0.0108786	0.0145638	0.479418
Interleukin-16 levels	10.8323	0.211385	-0.029562	0.0128129	0.0544098
RANTES levels	5.66041	0.579912	-0.0355795	0.0247485	0.200573
Platelet-derived growth factor BB levels	14.432	0.273975	-0.00653201	0.0127167	0.617653
Macrophage inflammatory protein 1b levels	16.0213	0.380638	0.00913322	0.0106235	0.404425
Macrophage inflammatory protein 1a levels	7.6255	0.366771	-0.0181008	0.0262668	0.5165
Monokine induced by gamma interferon levels	16.3485	0.230822	-0.0163915	0.0181609	0.384513
Macrophage colony stimulating factor levels	5.94014	0.546756	-0.0107846	0.0207478	0.621818
Monocyte chemoattractant protein-3 levels	1.46011	0.481883	0.0311521	0.0537212	0.665458
Monocyte chemoattractant protein-1 levels	8.32181	0.759503	0.0119602	0.0118622	0.334993
Interleukin-12p70 levels	10.7776	0.291263	-0.00481724	0.0116344	0.689714
Interferon gamma-induced protein 10 levels	5.40298	0.49326	-0.000814175	0.0222331	0.972205
Interleukin-18 levels	19.55	0.144979	0.00126049	0.013836	0.9288
Interleukin-17 levels	7.46623	0.382	0.0071941	0.0223958	0.758934
Interleukin-13 levels	3.80181	0.802302	-0.00194505	0.0128958	0.885055
Interleukin-10 levels	4.19751	0.838878	-0.00410364	0.0119732	0.741859
Interleukin-8 levels	4.2003	0.240632	0.0019398	0.0220606	0.937944
Interleukin-6 levels	2.97311	0.39579	0.019154	0.0449766	0.711657
Interleukin-1-receptor antagonist levels	5.25512	0.511533	-0.0166015	0.021628	0.477393
Interleukin-1-beta levels	3.40793	0.332901	0.0189909	0.056104	0.767223
Hepatocyte growth factor levels	6.57578	0.254149	0.0373713	0.0204602	0.141796
Interleukin-9 levels	1.89232	0.863835	-0.0202815	0.0297149	0.532378
Interleukin-7 levels	2.5888	0.920264	0.0117455	0.0274433	0.683593
Interleukin-5 levels	4.26191	0.371719	-0.0253767	0.0239051	0.366323
Interleukin-4 levels	4.09535	0.768732	0.0155465	0.0166	0.385145
Interleukin-2 receptor antagonist levels	0.832077	0.974942	0.00164358	0.0165002	0.925447
Interleukin-2 levels	12.9959	0.162794	-0.0192216	0.0148585	0.231888
Interferon gamma levels	3.08733	0.928758	-0.0114515	0.0162481	0.503706
Growth-regulated protein alpha levels	9.0229	0.435163	0.00608652	0.0192754	0.760261
Granulocyte-colony stimulating factor levels	5.76095	0.450494	-0.0105285	0.0133697	0.466667
Fibroblast growth factor basic levels	2.01016	0.5703	-0.0105117	0.0457018	0.839471
Eotaxin levels	11.2556	0.50715	0.00358314	0.0133699	0.793659

## Sheet: Table S13. Global
Supplementary Table S13. Global test of MRPRESSO analysis for lung cancer in ever smokers
Circulating cytokines	RSSobs	P -value
CTACK levels	4.90313	0.773
beta-nerve growth factor levels	4.86325	0.668
Vascular endothelial growth factor levels	12.546	0.483
Macrophage Migration Inhibitory Factor levels	12.5529	0.15
TRAIL levels	20.6065	0.241
Tumor necrosis factor beta levels	—	—
Tumor necrosis factor alpha levels	—	—
Stromal-cell-derived factor 1 alpha levels	4.38978	0.698
Stem cell growth factor beta levels	7.6529	0.637
Stem cell factor levels	5.63637	0.828
Interleukin-16 levels	18.1311	0.223
RANTES levels	7.30805	0.608
Platelet-derived growth factor BB levels	17.8378	0.291
Macrophage inflammatory protein 1b levels	18.5119	0.419
Macrophage inflammatory protein 1a levels	9.82665	0.371
Monokine induced by gamma interferon levels	18.854	0.223
Macrophage colony stimulating factor levels	7.7111	0.559
Monocyte chemoattractant protein-3 levels	—	—
Monocyte chemoattractant protein-1 levels	9.64799	0.785
Interleukin-12p70 levels	11.7188	0.46
Interferon gamma-induced protein 10 levels	7.42739	0.566
Interleukin-18 levels	22.216	0.176
Interleukin-17 levels	9.22123	0.437
Interleukin-13 levels	4.23396	0.849
Interleukin-10 levels	4.92896	0.882
Interleukin-8 levels	5.86174	0.391
Interleukin-6 levels	4.90312	0.468
Interleukin-1-receptor antagonist levels	7.02961	0.556
Interleukin-1-beta levels	5.53158	0.477
Hepatocyte growth factor levels	9.52586	0.307
Interleukin-9 levels	2.74005	0.849
Interleukin-7 levels	3.27374	0.932
Interleukin-5 levels	6.0393	0.44
Interleukin-4 levels	5.00692	0.789
Interleukin-2 receptor antagonist levels	1.73061	0.952
Interleukin-2 levels	14.5959	0.263
Interferon gamma levels	3.87626	0.92
Growth-regulated protein alpha levels	11.2042	0.479
Granulocyte-colony stimulating factor levels	9.26375	0.404
Fibroblast growth factor basic levels	3.55285	0.585
Eotaxin levels	13.7004	0.507

## Sheet: Table S14
Table S14. Direction test for lung cancer in ever smokers
Exposure	Outcome	Direction	Steiger P -value
CTACK levels	Lung cancer in ever smokers	TRUE	5.60888e-78
beta-nerve growth factor levels	Lung cancer in ever smokers	TRUE	1.03899e-28
Vascular endothelial growth factor levels	Lung cancer in ever smokers	TRUE	9.4699e-208
Macrophage Migration Inhibitory Factor levels	Lung cancer in ever smokers	TRUE	2.06889e-31
TRAIL levels	Lung cancer in ever smokers	TRUE	4.40707e-271
Tumor necrosis factor beta levels	Lung cancer in ever smokers	TRUE	3.28078e-33
Tumor necrosis factor alpha levels	Lung cancer in ever smokers	TRUE	3.8023e-13
Stromal-cell-derived factor 1 alpha levels	Lung cancer in ever smokers	TRUE	1.17235e-26
Stem cell growth factor beta levels	Lung cancer in ever smokers	TRUE	1.87884e-62
Stem cell factor levels	Lung cancer in ever smokers	TRUE	3.50996e-50
Interleukin-16 levels	Lung cancer in ever smokers	TRUE	2.90894e-73
RANTES levels	Lung cancer in ever smokers	TRUE	7.45075e-48
Platelet-derived growth factor BB levels	Lung cancer in ever smokers	TRUE	3.52629e-107
Macrophage inflammatory protein 1b levels	Lung cancer in ever smokers	TRUE	9.22882e-230
Macrophage inflammatory protein 1a levels	Lung cancer in ever smokers	TRUE	7.36913e-34
Monokine induced by gamma interferon levels	Lung cancer in ever smokers	TRUE	2.99197e-79
Macrophage colony stimulating factor levels	Lung cancer in ever smokers	TRUE	7.2236e-52
Monocyte chemoattractant protein-3 levels	Lung cancer in ever smokers	TRUE	8.05468e-22
Monocyte chemoattractant protein-1 levels	Lung cancer in ever smokers	TRUE	2.02227e-108
Interleukin-12p70 levels	Lung cancer in ever smokers	TRUE	7.61314e-155
Interferon gamma-induced protein 10 levels	Lung cancer in ever smokers	TRUE	4.81198e-30
Interleukin-18 levels	Lung cancer in ever smokers	TRUE	1.35982e-119
Interleukin-17 levels	Lung cancer in ever smokers	TRUE	8.01918e-41
Interleukin-13 levels	Lung cancer in ever smokers	TRUE	9.52309e-103
Interleukin-10 levels	Lung cancer in ever smokers	TRUE	1.6969e-97
Interleukin-8 levels	Lung cancer in ever smokers	TRUE	8.47603e-19
Interleukin-6 levels	Lung cancer in ever smokers	TRUE	1.98653e-28
Interleukin-1-receptor antagonist levels	Lung cancer in ever smokers	TRUE	1.96893e-39
Interleukin-1-beta levels	Lung cancer in ever smokers	TRUE	1.78617e-12
Hepatocyte growth factor levels	Lung cancer in ever smokers	TRUE	3.38935e-38
Interleukin-9 levels	Lung cancer in ever smokers	TRUE	3.23005e-35
Interleukin-7 levels	Lung cancer in ever smokers	TRUE	2.02194e-81
Interleukin-5 levels	Lung cancer in ever smokers	TRUE	1.28871e-29
Interleukin-4 levels	Lung cancer in ever smokers	TRUE	5.19332e-43
Interleukin-2 receptor antagonist levels	Lung cancer in ever smokers	TRUE	1.54483e-64
Interleukin-2 levels	Lung cancer in ever smokers	TRUE	1.04431e-49
Interferon gamma levels	Lung cancer in ever smokers	TRUE	2.85814e-48
Growth-regulated protein alpha levels	Lung cancer in ever smokers	TRUE	1.32322e-125
Granulocyte-colony stimulating factor levels	Lung cancer in ever smokers	TRUE	1.12686e-31
Fibroblast growth factor basic levels	Lung cancer in ever smokers	TRUE	1.62618e-26
Eotaxin levels	Lung cancer in ever smokers	TRUE	4.81834e-102

## Sheet: Table S15. MR analysis of risk 
Table S15. MR analysis of risk of lung cancer in never smokers
	Method	Beta	SE	OR	95% CI	P -value	LOW	UP
CTACK levels	MR Egger	-0.012	0.314	0.988	0.534-1.827	0.973	0.534	1.827
	Weighted median	0.15	0.194	1.162	0.794-1.701	0.44	0.794	1.701
	Inverse variance weighted	0.201	0.162	1.222	0.889-1.680	0.217	0.889	1.68
	Simple mode	0.118	0.262	1.125	0.674-1.878	0.683	0.674	1.878
	Weighted mode	0.129	0.251	1.138	0.696-1.860	0.643	0.696	1.86
beta-nerve growth factor levels	MR Egger	0.263	0.612	1.301	0.392-4.313	0.682	0.392	4.313
	Weighted median	0.043	0.147	1.044	0.782-1.394	0.768	0.782	1.394
	Inverse variance weighted	0.138	0.134	1.148	0.883-1.493	0.302	0.883	1.493
	Simple mode	0.014	0.183	1.014	0.709-1.452	0.939	0.709	1.452
	Weighted mode	-0.009	0.196	0.991	0.675-1.454	0.964	0.675	1.454
Vascular endothelial growth factor levels	MR Egger	0.113	0.107	1.12	0.908-1.381	0.325	0.908	1.381
	Weighted median	0.102	0.071	1.107	0.964-1.271	0.15	0.964	1.271
	Inverse variance weighted	0.084	0.064	1.088	0.960-1.232	0.187	0.96	1.232
	Simple mode	0.238	0.185	1.269	0.882-1.826	0.235	0.882	1.826
	Weighted mode	0.11	0.072	1.116	0.970-1.285	0.164	0.97	1.285
Macrophage Migration Inhibitory Factor levels	MR Egger	-0.24	0.185	0.786	0.547-1.131	0.286	0.547	1.131
	Weighted median	-0.086	0.162	0.918	0.669-1.260	0.596	0.669	1.26
	Inverse variance weighted	-0.07	0.12	0.932	0.737-1.179	0.558	0.737	1.179
	Simple mode	-0.069	0.23	0.933	0.595-1.464	0.778	0.595	1.464
	Weighted mode	-0.149	0.181	0.861	0.604-1.228	0.455	0.604	1.228
TRAIL levels	MR Egger	0.128	0.081	1.136	0.969-1.333	0.151	0.969	1.333
	Weighted median	0.114	0.084	1.121	0.950-1.322	0.176	0.95	1.322
	Inverse variance weighted	0.051	0.065	1.052	0.927-1.194	0.434	0.927	1.194
	Simple mode	0.124	0.111	1.132	0.910-1.408	0.29	0.91	1.408
	Weighted mode	0.119	0.09	1.127	0.944-1.345	0.217	0.944	1.345
Tumor necrosis factor beta levels	MR Egger	0.193	0.103	1.213	0.991-1.484	0.202	0.991	1.484
	Weighted median	0.118	0.08	1.126	0.962-1.317	0.14	0.962	1.317
	Inverse variance weighted	0.085	0.07	1.088	0.949-1.249	0.227	0.949	1.249
	Simple mode	0.129	0.123	1.138	0.894-1.448	0.371	0.894	1.448
	Weighted mode	0.138	0.086	1.148	0.971-1.358	0.205	0.971	1.358
Tumor necrosis factor alpha levels	MR Egger	-0.046	0.323	0.955	0.507-1.800	0.9	0.507	1.8
	Weighted median	0.024	0.165	1.024	0.742-1.414	0.885	0.742	1.414
	Inverse variance weighted	0.029	0.139	1.03	0.784-1.352	0.833	0.784	1.352
	Simple mode	-0.227	0.272	0.797	0.467-1.360	0.466	0.467	1.36
	Weighted mode	0.133	0.197	1.142	0.777-1.678	0.548	0.777	1.678
Stromal-cell-derived factor 1 alpha levels	MR Egger	-0.348	0.322	0.706	0.376-1.328	0.322	0.376	1.328
	Weighted median	-0.111	0.218	0.895	0.584-1.370	0.609	0.584	1.37
	Inverse variance weighted	0.036	0.163	1.037	0.753-1.428	0.823	0.753	1.428
	Simple mode	0.557	0.349	1.745	0.881-3.457	0.154	0.881	3.457
	Weighted mode	-0.209	0.262	0.811	0.485-1.356	0.451	0.485	1.356
Stem cell growth factor beta levels	MR Egger	0.191	0.134	1.211	0.932-1.574	0.18	0.932	1.574
	Weighted median	0.074	0.11	1.077	0.868-1.335	0.501	0.868	1.335
	Inverse variance weighted	-0.016	0.075	0.984	0.849-1.140	0.829	0.849	1.14
	Simple mode	-0.036	0.188	0.965	0.668-1.394	0.852	0.668	1.394
	Weighted mode	0.054	0.138	1.055	0.805-1.383	0.704	0.805	1.383
Stem cell factor levels	MR Egger	0.544	0.386	1.723	0.808-3.676	0.218	0.808	3.676
	Weighted median	0.313	0.177	1.368	0.966-1.937	0.078	0.966	1.937
	Inverse variance weighted	0.388	0.147	1.474	1.105-1.964	0.008	1.105	1.964
	Simple mode	0.3	0.253	1.35	0.822-2.217	0.281	0.822	2.217
	Weighted mode	0.277	0.239	1.319	0.825-2.108	0.292	0.825	2.108
Interleukin-16 levels	MR Egger	-0.007	0.112	0.993	0.796-1.237	0.949	0.796	1.237
	Weighted median	0.067	0.086	1.07	0.904-1.266	0.432	0.904	1.266
	Inverse variance weighted	-0.021	0.068	0.979	0.857-1.119	0.757	0.857	1.119
	Simple mode	-0.085	0.151	0.918	0.683-1.234	0.587	0.683	1.234
	Weighted mode	0.048	0.091	1.049	0.878-1.253	0.611	0.878	1.253
RANTES levels	MR Egger	0.258	0.3	1.295	0.719-2.332	0.429	0.719	2.332
	Weighted median	-0.011	0.148	0.989	0.740-1.323	0.943	0.74	1.323
	Inverse variance weighted	-0.062	0.111	0.94	0.756-1.169	0.579	0.756	1.169
	Simple mode	0.11	0.228	1.117	0.715-1.745	0.645	0.715	1.745
	Weighted mode	0.1	0.242	1.105	0.688-1.774	0.695	0.688	1.774
Platelet-derived growth factor BB levels	MR Egger	0.076	0.177	1.079	0.763-1.527	0.675	0.763	1.527
	Weighted median	-0.137	0.131	0.872	0.675-1.126	0.294	0.675	1.126
	Inverse variance weighted	-0.082	0.09	0.922	0.773-1.099	0.365	0.773	1.099
	Simple mode	-0.372	0.247	0.69	0.425-1.118	0.158	0.425	1.118
	Weighted mode	-0.168	0.16	0.845	0.618-1.156	0.312	0.618	1.156
Macrophage inflammatory protein 1b levels	MR Egger	0.032	0.098	1.032	0.852-1.251	0.75	0.852	1.251
	Weighted median	0.002	0.072	1.002	0.869-1.154	0.983	0.869	1.154
	Inverse variance weighted	0.021	0.062	1.021	0.904-1.154	0.733	0.904	1.154
	Simple mode	-0.031	0.139	0.97	0.739-1.273	0.829	0.739	1.273
	Weighted mode	0.003	0.069	1.003	0.875-1.149	0.968	0.875	1.149
Macrophage inflammatory protein 1a levels	MR Egger	-0.007	0.397	0.993	0.456-2.162	0.987	0.456	2.162
	Weighted median	-0.153	0.16	0.858	0.627-1.174	0.338	0.627	1.174
	Inverse variance weighted	-0.164	0.136	0.848	0.650-1.108	0.227	0.65	1.108
	Simple mode	-0.466	0.303	0.627	0.346-1.137	0.168	0.346	1.137
	Weighted mode	-0.416	0.3	0.66	0.367-1.187	0.208	0.367	1.187
Monokine induced by gamma interferon levels	MR Egger	-0.002	0.147	0.998	0.748-1.331	0.989	0.748	1.331
	Weighted median	0.098	0.105	1.103	0.898-1.356	0.35	0.898	1.356
	Inverse variance weighted	0.056	0.073	1.058	0.916-1.220	0.444	0.916	1.22
	Simple mode	0.201	0.172	1.223	0.873-1.711	0.263	0.873	1.711
	Weighted mode	0.205	0.175	1.227	0.871-1.729	0.264	0.871	1.729
Macrophage colony stimulating factor levels	MR Egger	-0.028	0.205	0.972	0.650-1.453	0.896	0.65	1.453
	Weighted median	0.068	0.122	1.07	0.842-1.360	0.58	0.842	1.36
	Inverse variance weighted	0.033	0.1	1.034	0.850-1.258	0.74	0.85	1.258
	Simple mode	0.26	0.223	1.297	0.837-2.009	0.289	0.837	2.009
	Weighted mode	0.249	0.204	1.282	0.860-1.912	0.268	0.86	1.912
Monocyte chemoattractant protein-3 levels	MR Egger	0.309	0.458	1.362	0.555-3.343	0.622	0.555	3.343
	Weighted median	-0.045	0.138	0.956	0.730-1.252	0.742	0.73	1.252
	Inverse variance weighted	-0.023	0.116	0.977	0.779-1.226	0.841	0.779	1.226
	Simple mode	-0.058	0.167	0.944	0.680-1.310	0.763	0.68	1.31
	Weighted mode	-0.06	0.155	0.942	0.695-1.276	0.736	0.695	1.276
Monocyte chemoattractant protein-1 levels	MR Egger	0.048	0.221	1.049	0.680-1.618	0.832	0.68	1.618
	Weighted median	0.109	0.144	1.115	0.841-1.477	0.449	0.841	1.477
	Inverse variance weighted	-0.019	0.11	0.981	0.791-1.217	0.864	0.791	1.217
	Simple mode	0.161	0.243	1.174	0.729-1.891	0.521	0.729	1.891
	Weighted mode	0.117	0.186	1.125	0.781-1.619	0.539	0.781	1.619
Interleukin-12p70 levels	MR Egger	0.330341	0.375543	1.39144	0.666-2.905	0.412896	0.666495	2.90492
	Weighted median	0.0734007	0.202128	1.07616	0.724-1.599	0.716501	0.72414	1.59931
	Inverse variance weighted	0.213641	0.16947	1.23818	0.888-1.726	0.207439	0.888233	1.72599
	Simple mode	0.095477	0.292542	1.10018	0.620-1.952	0.753685	0.620081	1.95201
	Weighted mode	0.0490438	0.22762	1.05027	0.672-1.641	0.835549	0.672272	1.64079
Interferon gamma-induced protein 10 levels	MR Egger	0.283	0.266	1.327	0.788-2.235	0.328	0.788	2.235
	Weighted median	0.036	0.138	1.036	0.791-1.358	0.795	0.791	1.358
	Inverse variance weighted	0.031	0.107	1.032	0.836-1.273	0.771	0.836	1.273
	Simple mode	0.062	0.212	1.064	0.702-1.611	0.779	0.702	1.611
	Weighted mode	0.077	0.204	1.081	0.724-1.612	0.716	0.724	1.612
Interleukin-18 levels	MR Egger	0.036	0.148	1.037	0.776-1.386	0.81	0.776	1.386
	Weighted median	-0.143	0.091	0.866	0.725-1.035	0.114	0.725	1.035
	Inverse variance weighted	-0.042	0.073	0.959	0.831-1.107	0.569	0.831	1.107
	Simple mode	-0.202	0.149	0.817	0.610-1.094	0.198	0.61	1.094
	Weighted mode	-0.192	0.113	0.826	0.662-1.030	0.114	0.662	1.03
Interleukin-17 levels	MR Egger	0.17	0.291	1.186	0.670-2.099	0.577	0.67	2.099
	Weighted median	-0.19	0.179	0.827	0.583-1.174	0.288	0.583	1.174
	Inverse variance weighted	-0.124	0.134	0.883	0.679-1.149	0.355	0.679	1.149
	Simple mode	-0.276	0.249	0.759	0.466-1.235	0.299	0.466	1.235
	Weighted mode	-0.268	0.232	0.765	0.486-1.205	0.282	0.486	1.205
Interleukin-13 levels	MR Egger	-0.028	0.108	0.972	0.787-1.201	0.803	0.787	1.201
	Weighted median	0.104	0.08	1.109	0.948-1.298	0.195	0.948	1.298
	Inverse variance weighted	0.082	0.064	1.086	0.958-1.231	0.199	0.958	1.231
	Simple mode	0.184	0.144	1.202	0.907-1.594	0.24	0.907	1.594
	Weighted mode	0.114	0.088	1.121	0.944-1.332	0.235	0.944	1.332
Interleukin-10 levels	MR Egger	0.401	0.203	1.493	1.002-2.223	0.106	1.002	2.223
	Weighted median	0.198	0.119	1.219	0.965-1.539	0.096	0.965	1.539
	Inverse variance weighted	0.096	0.103	1.1	0.899-1.346	0.353	0.899	1.346
	Simple mode	-0.245	0.298	0.783	0.437-1.404	0.443	0.437	1.404
	Weighted mode	0.219	0.125	1.245	0.975-1.590	0.13	0.975	1.59
Interleukin-8 levels	MR Egger	0.161	0.258	1.174	0.708-1.946	0.645	0.708	1.946
	Weighted median	0.095	0.148	1.099	0.822-1.471	0.523	0.822	1.471
	Inverse variance weighted	0.003	0.145	1.003	0.755-1.333	0.981	0.755	1.333
	Simple mode	0.094	0.196	1.099	0.748-1.614	0.677	0.748	1.614
	Weighted mode	0.096	0.148	1.1	0.824-1.470	0.584	0.824	1.47
Interleukin-6 levels	MR Egger	0.4	0.381	1.492	0.708-3.146	0.403	0.708	3.146
	Weighted median	0.146	0.225	1.157	0.745-1.798	0.517	0.745	1.798
	Inverse variance weighted	0.055	0.211	1.056	0.698-1.598	0.795	0.698	1.598
	Simple mode	0.271	0.295	1.311	0.736-2.336	0.426	0.736	2.336
	Weighted mode	0.212	0.255	1.236	0.749-2.039	0.468	0.749	2.039
Interleukin-1-receptor antagonist levels	MR Egger	-0.256	0.319	0.774	0.415-1.445	0.458	0.415	1.445
	Weighted median	-0.003	0.144	0.997	0.752-1.322	0.984	0.752	1.322
	Inverse variance weighted	-0.049	0.114	0.952	0.761-1.190	0.664	0.761	1.19
	Simple mode	0.075	0.204	1.078	0.722-1.608	0.726	0.722	1.608
	Weighted mode	0.067	0.204	1.069	0.716-1.596	0.755	0.716	1.596
Interleukin-1-beta levels	MR Egger	0.412	0.329	1.51	0.792-2.878	0.299	0.792	2.878
	Weighted median	0.172	0.192	1.188	0.815-1.731	0.371	0.815	1.731
	Inverse variance weighted	0.17	0.152	1.185	0.880-1.596	0.263	0.88	1.596
	Simple mode	-0.036	0.321	0.965	0.515-1.808	0.916	0.515	1.808
	Weighted mode	0.368	0.209	1.445	0.959-2.179	0.153	0.959	2.179
Hepatocyte growth factor levels	MR Egger	-0.057	0.309	0.944	0.516-1.729	0.86	0.516	1.729
	Weighted median	0.118	0.173	1.125	0.802-1.578	0.495	0.802	1.578
	Inverse variance weighted	0.132	0.131	1.141	0.883-1.474	0.314	0.883	1.474
	Simple mode	-0.042	0.259	0.959	0.577-1.593	0.877	0.577	1.593
	Weighted mode	0.078	0.209	1.081	0.718-1.628	0.721	0.718	1.628
Interleukin-9 levels	MR Egger	-0.651	0.37	0.522	0.253-1.077	0.153	0.253	1.077
	Weighted median	-0.323	0.179	0.724	0.510-1.029	0.072	0.51	1.029
	Inverse variance weighted	-0.235	0.157	0.79	0.581-1.075	0.134	0.581	1.075
	Simple mode	-0.325	0.292	0.723	0.408-1.281	0.317	0.408	1.281
	Weighted mode	-0.37	0.288	0.691	0.393-1.216	0.256	0.393	1.216
Interleukin-7 levels	MR Egger	-0.325387	0.267231	0.722248	0.428-1.219	0.290283	0.427774	1.21943
	Weighted median	0.00482279	0.15599	1.00483	0.740-1.364	0.975335	0.740139	1.36419
	Inverse variance weighted	0.118213	0.121705	1.12548	0.887-1.429	0.331392	0.88663	1.42869
	Simple mode	-0.0444032	0.227307	0.956568	0.613-1.493	0.852814	0.612672	1.4935
	Weighted mode	-0.0542373	0.229461	0.947207	0.604-1.485	0.822525	0.60412	1.48514
Interleukin-5 levels	MR Egger	-0.748	0.314	0.473	0.256-0.876	0.098	0.256	0.876
	Weighted median	0	0.175	1	0.710-1.409	1	0.71	1.409
	Inverse variance weighted	-0.029	0.183	0.971	0.678-1.391	0.874	0.678	1.391
	Simple mode	0.022	0.311	1.022	0.556-1.879	0.948	0.556	1.879
	Weighted mode	0.188	0.301	1.207	0.669-2.175	0.566	0.669	2.175
Interleukin-4 levels	MR Egger	0.163	0.239	1.177	0.737-1.879	0.521	0.737	1.879
	Weighted median	0.327	0.175	1.387	0.984-1.953	0.061	0.984	1.953
	Inverse variance weighted	0.183	0.132	1.201	0.928-1.555	0.164	0.928	1.555
	Simple mode	0.164	0.266	1.178	0.699-1.985	0.558	0.699	1.985
	Weighted mode	0.265	0.195	1.303	0.890-1.908	0.216	0.89	1.908
Interleukin-2 receptor antagonist levels	MR Egger	-0.102	0.16	0.903	0.660-1.235	0.588	0.66	1.235
	Weighted median	-0.075	0.088	0.928	0.782-1.102	0.393	0.782	1.102
	Inverse variance weighted	-0.138	0.087	0.871	0.734-1.033	0.114	0.734	1.033
	Simple mode	-0.441	0.19	0.644	0.444-0.933	0.103	0.444	0.933
	Weighted mode	-0.068	0.086	0.934	0.789-1.106	0.485	0.789	1.106
Interleukin-2 levels	MR Egger	-0.001	0.174	0.999	0.711-1.405	0.997	0.711	1.405
	Weighted median	-0.011	0.119	0.989	0.784-1.248	0.926	0.784	1.248
	Inverse variance weighted	0.015	0.091	1.015	0.850-1.212	0.867	0.85	1.212
	Simple mode	-0.07	0.164	0.932	0.676-1.285	0.679	0.676	1.285
	Weighted mode	0	0.145	1	0.753-1.328	0.999	0.753	1.328
Interferon gamma levels	MR Egger	0.223	0.29	1.25	0.707-2.207	0.465	0.707	2.207
	Weighted median	0.018	0.197	1.018	0.693-1.498	0.926	0.693	1.498
	Inverse variance weighted	0.105	0.149	1.11	0.829-1.487	0.481	0.829	1.487
	Simple mode	-0.244	0.291	0.784	0.443-1.385	0.424	0.443	1.385
	Weighted mode	-0.067	0.264	0.935	0.557-1.570	0.806	0.557	1.57
Growth-regulated protein alpha levels	MR Egger	0.253	0.168	1.288	0.927-1.790	0.175	0.927	1.79
	Weighted median	0.137	0.09	1.147	0.961-1.368	0.128	0.961	1.368
	Inverse variance weighted	0.1	0.087	1.105	0.931-1.311	0.254	0.931	1.311
	Simple mode	0.183	0.122	1.201	0.946-1.525	0.171	0.946	1.525
	Weighted mode	0.136	0.09	1.145	0.961-1.365	0.169	0.961	1.365
Granulocyte-colony stimulating factor levels	MR Egger	0.086	0.223	1.09	0.705-1.686	0.711	0.705	1.686
	Weighted median	0.016	0.18	1.016	0.715-1.445	0.929	0.715	1.445
	Inverse variance weighted	0.131	0.137	1.14	0.872-1.489	0.338	0.872	1.489
	Simple mode	-0.048	0.251	0.953	0.583-1.558	0.854	0.583	1.558
	Weighted mode	-0.048	0.194	0.953	0.652-1.394	0.812	0.652	1.394
Fibroblast growth factor basic levels	MR Egger	-0.218	1.88	0.804	0.020-32.000	0.926	0.02	32
	Weighted median	0.435	0.33	1.546	0.809-2.951	0.187	0.809	2.951
	Inverse variance weighted	0.246	0.276	1.279	0.744-2.199	0.373	0.744	2.199
	Simple mode	0.442	0.427	1.556	0.674-3.592	0.41	0.674	3.592
	Weighted mode	0.44	0.398	1.553	0.711-3.390	0.384	0.711	3.39
Eotaxin levels	MR Egger	-0.188	0.218	0.829	0.541-1.270	0.407	0.541	1.27
	Weighted median	-0.026	0.135	0.974	0.748-1.269	0.847	0.748	1.269
	Inverse variance weighted	0.156	0.1	1.169	0.962-1.421	0.117	0.962	1.421
	Simple mode	0.052	0.226	1.053	0.676-1.641	0.822	0.676	1.641
	Weighted mode	-0.01	0.156	0.99	0.730-1.343	0.949	0.73	1.343

## Sheet: Table S16
Table S16. Primary results of MR analysis on lung cancer in never smokers
	Method	Beta	SE	OR	95% CI	P -value	LOW	UP
CTACK levels	Inverse variance weighted	0.200511	0.162283	1.22203	0.889-1.680	0.216621	0.889084	1.67965
beta-nerve growth factor levels	Inverse variance weighted	0.138257	0.133815	1.14827	0.883-1.493	0.301513	0.883362	1.49262
Vascular endothelial growth factor levels	Inverse variance weighted	0.0839469	0.0636819	1.08757	0.960-1.232	0.187429	0.959954	1.23215
Macrophage Migration Inhibitory Factor levels	Inverse variance weighted	-0.0701127	0.119779	0.932289	0.737-1.179	0.558312	0.737212	1.17899
TRAIL levels	Inverse variance weighted	0.0505892	0.0646403	1.05189	0.927-1.194	0.433847	0.926718	1.19397
Tumor necrosis factor beta levels	Inverse variance weighted	0.0847357	0.0700689	1.08843	0.949-1.249	0.22654	0.94876	1.24866
Tumor necrosis factor alpha levels	Inverse variance weighted	0.0292568	0.138836	1.02969	0.784-1.352	0.833099	0.784379	1.35172
Stromal-cell-derived factor 1 alpha levels	Inverse variance weighted	0.03641	0.163153	1.03708	0.753-1.428	0.823408	0.75324	1.42788
Stem cell growth factor beta levels	Inverse variance weighted	-0.0162467	0.0750613	0.983885	0.849-1.140	0.82864	0.84928	1.13982
Stem cell factor levels*	Inverse variance weighted	0.38771	0.146685	1.4736	1.105-1.964	0.00821403	1.1054	1.96445
Interleukin-16 levels	Inverse variance weighted	-0.0210909	0.0682003	0.97913	0.857-1.119	0.757132	0.856618	1.11916
RANTES levels	Inverse variance weighted	-0.0615041	0.110995	0.940349	0.756-1.169	0.579499	0.756499	1.16888
Platelet-derived growth factor BB levels	Inverse variance weighted	-0.0815702	0.0900125	0.921668	0.773-1.099	0.364825	0.772599	1.0995
Macrophage inflammatory protein 1b levels	Inverse variance weighted	0.0211912	0.0620698	1.02142	0.904-1.154	0.732796	0.904416	1.15355
Macrophage inflammatory protein 1a levels	Inverse variance weighted	-0.164342	0.136028	0.848451	0.650-1.108	0.226989	0.649887	1.10769
Monokine induced by gamma interferon levels	Inverse variance weighted	0.0559504	0.073077	1.05755	0.916-1.220	0.443893	0.91642	1.2204
Macrophage colony stimulating factor levels	Inverse variance weighted	0.0332152	0.100026	1.03377	0.850-1.258	0.739839	0.849731	1.25768
Monocyte chemoattractant protein-3 levels	Inverse variance weighted	-0.0231257	0.115561	0.97714	0.779-1.226	0.84139	0.779092	1.22553
Monocyte chemoattractant protein-1 levels	Inverse variance weighted	-0.0188333	0.109828	0.981343	0.791-1.217	0.863846	0.791286	1.21705
Interleukin-12p70 levels	Inverse variance weighted	0.213641	0.16947	1.23818	0.888-1.726	0.207439	0.888233	1.72599
Interferon gamma-induced protein 10 levels	Inverse variance weighted	0.0312301	0.107215	1.03172	0.836-1.273	0.770833	0.83618	1.27299
Interleukin-18 levels	Inverse variance weighted	-0.0418311	0.0734045	0.959032	0.831-1.107	0.568765	0.830519	1.10743
Interleukin-17 levels	Inverse variance weighted	-0.124359	0.134335	0.883063	0.679-1.149	0.354581	0.678646	1.14905
Interleukin-13 levels	Inverse variance weighted	0.082336	0.0641154	1.08582	0.958-1.231	0.199077	0.957595	1.23122
Interleukin-10 levels	Inverse variance weighted	0.0956973	0.102931	1.10043	0.899-1.346	0.352516	0.899381	1.34641
Interleukin-8 levels	Inverse variance weighted	0.00337195	0.145024	1.00338	0.755-1.333	0.98145	0.755123	1.33325
Interleukin-6 levels	Inverse variance weighted	0.0549128	0.211302	1.05645	0.698-1.598	0.794958	0.698207	1.5985
Interleukin-1-receptor antagonist levels	Inverse variance weighted	-0.0494994	0.114099	0.951706	0.761-1.190	0.664413	0.760991	1.19022
Interleukin-1-beta levels	Inverse variance weighted	0.17007	0.151877	1.18539	0.880-1.596	0.262802	0.880198	1.5964
Hepatocyte growth factor levels	Inverse variance weighted	0.131703	0.130845	1.14077	0.883-1.474	0.314146	0.882715	1.47426
Interleukin-9 levels	Inverse variance weighted	-0.235384	0.157179	0.790267	0.581-1.075	0.134249	0.580738	1.07539
Interleukin-7 levels	Inverse variance weighted	0.118213	0.121705	1.12548	0.887-1.429	0.331392	0.88663	1.42869
Interleukin-5 levels	Inverse variance weighted	-0.0290353	0.183081	0.971382	0.678-1.391	0.87399	0.678498	1.39069
Interleukin-4 levels	Inverse variance weighted	0.183302	0.131632	1.20118	0.928-1.555	0.163759	0.928026	1.55473
Interleukin-2 receptor antagonist levels	Inverse variance weighted	-0.137865	0.0871403	0.871216	0.734-1.033	0.113625	0.73443	1.03348
Interleukin-2 levels	Inverse variance weighted	0.0151581	0.0905265	1.01527	0.850-1.212	0.867021	0.850208	1.21239
Interferon gamma levels	Inverse variance weighted	0.10477	0.148831	1.11046	0.829-1.487	0.481462	0.829495	1.48658
Growth-regulated protein alpha levels	Inverse variance weighted	0.0996624	0.0874304	1.1048	0.931-1.311	0.254325	0.930809	1.31131
Granulocyte-colony stimulating factor levels	Inverse variance weighted	0.130734	0.136584	1.13966	0.872-1.489	0.338482	0.871996	1.4895
Fibroblast growth factor basic levels	Inverse variance weighted	0.24637	0.276322	1.27937	0.744-2.199	0.372605	0.744367	2.19891
Eotaxin levels	Inverse variance weighted	0.155998	0.099597	1.16882	0.962-1.421	0.117281	0.961547	1.42078

## Sheet: Table S17
Table S17. Heterogenity and pleiotropy analyses for lung cancer in never smokers
	Heterogenity		MR-Egger intercept
	Q	Q_P -value	Egger_intercept	SE	P -value
CTACK levels	0.805398	0.848176	0.0547837	0.0691641	0.511339
beta-nerve growth factor levels	10.3134	0.171499	-0.0193709	0.0921811	0.840513
Vascular endothelial growth factor levels	6.3723	0.605604	-0.00904049	0.0265365	0.743339
Macrophage Migration Inhibitory Factor levels	3.51692	0.47531	0.0698168	0.058044	0.315315
TRAIL levels	4.90043	0.897729	-0.0436979	0.0280403	0.153568
Tumor necrosis factor beta levels	2.6902	0.441896	-0.0495848	0.0345949	0.28817
Tumor necrosis factor alpha levels	3.59118	0.309128	0.0173082	0.063842	0.811725
Stromal-cell-derived factor 1 alpha levels	6.00602	0.539047	0.0485144	0.0350589	0.2157
Stem cell growth factor beta levels	10.6292	0.560937	-0.0567042	0.0302233	0.0873992
Stem cell factor levels	1.33752	0.969549	-0.0208952	0.0477419	0.679886
Interleukin-16 levels	6.53583	0.587437	-0.00507157	0.0331741	0.882809
RANTES levels	5.87759	0.437041	-0.0750069	0.0654235	0.303482
Platelet-derived growth factor BB levels	11.5557	0.481989	-0.0271551	0.0262343	0.322843
Macrophage inflammatory protein 1b levels	16.0861	0.376354	-0.00397026	0.0276875	0.888021
Macrophage inflammatory protein 1a levels	10.3352	0.170362	-0.0281904	0.0660807	0.684549
Monokine induced by gamma interferon levels	12.0646	0.522351	0.0170056	0.0372572	0.656227
Macrophage colony stimulating factor levels	7.54809	0.273115	0.0223399	0.0633975	0.738922
Monocyte chemoattractant protein-3 levels	1.07191	0.58511	-0.094722	0.126467	0.590748
Monocyte chemoattractant protein-1 levels	5.70744	0.930106	-0.00983914	0.0282333	0.734047
Interleukin-12p70 levels	9.23373	0.236308	-0.0165245	0.0465797	0.734908
Interferon gamma-induced protein 10 levels	4.46778	0.724594	-0.0452363	0.0436721	0.340218
Interleukin-18 levels	18.5006	0.139418	-0.0197646	0.0321806	0.550565
Interleukin-17 levels	5.73092	0.677344	-0.052079	0.0457105	0.29205
Interleukin-13 levels	5.44144	0.606256	0.0380798	0.0298716	0.249526
Interleukin-10 levels	5.44164	0.488538	-0.0536735	0.0308738	0.142623
Interleukin-8 levels	2.72743	0.255708	-0.0415545	0.0531045	0.577297
Interleukin-6 levels	4.10466	0.250383	-0.0594999	0.0551259	0.393299
Interleukin-1-receptor antagonist levels	1.75628	0.940694	0.035134	0.0505785	0.518228
Interleukin-1-beta levels	3.35665	0.500007	-0.0417665	0.0503642	0.467763
Hepatocyte growth factor levels	4.04071	0.671168	0.0326975	0.0483417	0.528816
Interleukin-9 levels	8.26675	0.142135	0.1056	0.0859303	0.28646
Interleukin-7 levels	5.84597	0.557845	0.0607829	0.0537447	0.301244
Interleukin-5 levels	8.34787	0.0796349	0.141625	0.0566362	0.0876602
Interleukin-4 levels	7.20336	0.408018	0.00450588	0.0418298	0.91773
Interleukin-2 receptor antagonist levels	3.56125	0.312905	-0.0164581	0.0554586	0.79463
Interleukin-2 levels	7.06609	0.630239	0.00322336	0.030191	0.917604
Interferon gamma levels	10.451	0.315224	-0.0203676	0.0422753	0.642863
Growth-regulated protein alpha levels	12.1816	0.143284	-0.0560054	0.0524913	0.321406
Granulocyte-colony stimulating factor levels	6.33671	0.501029	0.00804227	0.0314772	0.806874
Fibroblast growth factor basic levels	1.5241	0.466708	0.0432421	0.172189	0.843364
Eotaxin levels	11.653	0.473937	0.0545702	0.0307618	0.103717

## Sheet: Table S18. Global
Supplementary Table S18. Global test of MRPRESSO analysis for lung cancer in never smokers
Circulating cytokines	RSSobs	P -value
CTACK levels	1.41136	0.857
beta-nerve growth factor levels	12.7431	0.227
Vascular endothelial growth factor levels	8.66713	0.684
Macrophage Migration Inhibitory Factor levels	5.90268	0.495
TRAIL levels	6.03411	0.902
Tumor necrosis factor beta levels	6.00421	0.491
Tumor necrosis factor alpha levels	5.91398	0.378
Stromal-cell-derived factor 1 alpha levels	8.41055	0.512
Stem cell growth factor beta levels	13.29	0.524
Stem cell factor levels	1.86209	0.972
Interleukin-16 levels	9.68791	0.518
RANTES levels	8.1556	0.453
Platelet-derived growth factor BB levels	14.9308	0.417
Macrophage inflammatory protein 1b levels	16.8328	0.496
Macrophage inflammatory protein 1a levels	13.6928	0.172
Monokine induced by gamma interferon levels	14.6093	0.533
Macrophage colony stimulating factor levels	10.5934	0.283
Monocyte chemoattractant protein-3 levels	—	—
Monocyte chemoattractant protein-1 levels	6.89315	0.924
Interleukin-12p70 levels	11.5633	0.281
Interferon gamma-induced protein 10 levels	5.61037	0.748
Interleukin-18 levels	21.7666	0.139
Interleukin-17 levels	7.61948	0.67
Interleukin-13 levels	8.62892	0.588
Interleukin-10 levels	16.9195	0.408
Interleukin-8 levels	—	—
Interleukin-6 levels	6.22975	0.333
Interleukin-1-receptor antagonist levels	2.36571	0.947
Interleukin-1-beta levels	9.02932	0.434
Hepatocyte growth factor levels	5.16142	0.712
Interleukin-9 levels	13.3258	0.154
Interleukin-7 levels	6.9673	0.651
Interleukin-5 levels	14.1809	0.128
Interleukin-4 levels	9.71257	0.432
Interleukin-2 receptor antagonist levels	15.0348	0.424
Interleukin-2 levels	7.94872	0.708
Interferon gamma levels	12.7068	0.349
Growth-regulated protein alpha levels	13.1598	0.279
Granulocyte-colony stimulating factor levels	8.49894	0.507
Fibroblast growth factor basic levels	—	—
Eotaxin levels	14.7401	0.419

## Sheet: Table S19
Table S19. Direction test for lung cancer in never smokers
Exposure	Outcome	Direction	Steiger P -value
CTACK levels	Lung cancer in never smokers	TRUE	4.6784e-27
beta-nerve growth factor levels	Lung cancer in never smokers	TRUE	6.08946e-28
Vascular endothelial growth factor levels	Lung cancer in never smokers	TRUE	3.43991e-130
Macrophage Migration Inhibitory Factor levels	Lung cancer in never smokers	TRUE	1.61833e-31
TRAIL levels	Lung cancer in never smokers	TRUE	2.04256e-149
Tumor necrosis factor beta levels	Lung cancer in never smokers	TRUE	9.89633e-30
Tumor necrosis factor alpha levels	Lung cancer in never smokers	TRUE	1.6777e-13
Stromal-cell-derived factor 1 alpha levels	Lung cancer in never smokers	TRUE	2.46946e-18
Stem cell growth factor beta levels	Lung cancer in never smokers	TRUE	2.34887e-69
Stem cell factor levels	Lung cancer in never smokers	TRUE	1.3469e-21
Interleukin-16 levels	Lung cancer in never smokers	TRUE	3.54516e-52
RANTES levels	Lung cancer in never smokers	TRUE	3.10669e-29
Platelet-derived growth factor BB levels	Lung cancer in never smokers	TRUE	1.01719e-62
Macrophage inflammatory protein 1b levels	Lung cancer in never smokers	TRUE	6.33307e-235
Macrophage inflammatory protein 1a levels	Lung cancer in never smokers	TRUE	1.8135e-22
Monokine induced by gamma interferon levels	Lung cancer in never smokers	TRUE	1.11859e-53
Macrophage colony stimulating factor levels	Lung cancer in never smokers	TRUE	4.36049e-40
Monocyte chemoattractant protein-3 levels	Lung cancer in never smokers	TRUE	3.68569e-20
Monocyte chemoattractant protein-1 levels	Lung cancer in never smokers	TRUE	5.82228e-50
Interleukin-12p70 levels	Lung cancer in never smokers	TRUE	8.64491e-85
Interferon gamma-induced protein 10 levels	Lung cancer in never smokers	TRUE	1.76389e-31
Interleukin-18 levels	Lung cancer in never smokers	TRUE	6.41714e-78
Interleukin-17 levels	Lung cancer in never smokers	TRUE	3.47507e-24
Interleukin-13 levels	Lung cancer in never smokers	TRUE	5.87417e-72
Interleukin-10 levels	Lung cancer in never smokers	TRUE	6.26849e-51
Interleukin-8 levels	Lung cancer in never smokers	TRUE	2.09564e-10
Interleukin-6 levels	Lung cancer in never smokers	TRUE	1.73683e-15
Interleukin-1-receptor antagonist levels	Lung cancer in never smokers	TRUE	3.27806e-28
Interleukin-1-beta levels	Lung cancer in never smokers	TRUE	1.20932e-11
Hepatocyte growth factor levels	Lung cancer in never smokers	TRUE	1.44556e-22
Interleukin-9 levels	Lung cancer in never smokers	TRUE	2.28321e-22
Interleukin-7 levels	Lung cancer in never smokers	TRUE	3.00602e-56
Interleukin-5 levels	Lung cancer in never smokers	TRUE	1.36599e-20
Interleukin-4 levels	Lung cancer in never smokers	TRUE	4.01965e-23
Interleukin-2 receptor antagonist levels	Lung cancer in never smokers	TRUE	8.70357e-39
Interleukin-2 levels	Lung cancer in never smokers	TRUE	3.85878e-39
Interferon gamma levels	Lung cancer in never smokers	TRUE	3.86934e-26
Growth-regulated protein alpha levels	Lung cancer in never smokers	TRUE	1.35647e-49
Granulocyte-colony stimulating factor levels	Lung cancer in never smokers	TRUE	9.98576e-22
Fibroblast growth factor basic levels	Lung cancer in never smokers	TRUE	1.04432e-11
Eotaxin levels	Lung cancer in never smokers	TRUE	2.39859e-47
