# Supplementary material for: Causal association of circulating cytokines with the risk of lung cancer: a Mendelian randomization study
Source: Front Oncol. 2024 Jun 18;14:1373380. doi: 10.3389/fonc.2024.1373380 (PMC11217496; doi:10.3389/fonc.2024.1373380)
Supplement: Supplementary file 1 [file DataSheet_1.zip › Supplementrary Table 6-9.XLSX]

## Sheet: Supplementary Table S6
Supplementary Table S6. Global test of MRPRESSO analysis for lung cancer
Circulating cytokines	RSSobs	P -value
CTACK levels	11.439	0.326
beta-nerve growth factor levels	2.81308	0.919
Vascular endothelial growth factor levels	4.99864	0.919
Macrophage Migration Inhibitory Factor levels	7.68583	0.423
TRAIL levels	21.394	0.202
Tumor necrosis factor beta levels	1.83251	0.828
Tumor necrosis factor alpha levels	2.62851	0.811
Stromal-cell-derived factor 1 alpha levels	3.73155	0.881
Stem cell growth factor beta levels	5.85631	0.804
Stem cell factor levels	13.9462	0.235
Interleukin-16 levels	5.37477	0.836
RANTES levels	6.49178	0.765
Platelet-derived growth factor BB levels	5.55087	0.909
Macrophage inflammatory protein 1b levels	11.1645	0.863
Macrophage inflammatory protein 1a levels	9.0791	0.539
Monokine induced by gamma interferon levels	8.12564	0.819
Macrophage colony stimulating factor levels	4.20891	0.856
Monocyte chemoattractant protein-3 levels	—	—
Monocyte chemoattractant protein-1 levels	11.9794	0.679
Interleukin-12p70 levels	9.21355	0.646
Interferon gamma-induced protein 10 levels	6.18961	0.686
Interleukin-18 levels	20.5637	0.169
Interleukin-17 levels	8.51694	0.656
Interleukin-13 levels	8.9509	0.557
Interleukin-10 levels	16.979	0.292
Interleukin-8 levels	9.49583	0.181
Interleukin-6 levels	3.17453	0.665
Interleukin-1-receptor antagonist levels	4.6273	0.767
Interleukin-1-beta levels	2.68293	0.825
Hepatocyte growth factor levels	7.13653	0.53
Interleukin-9 levels	3.48716	0.801
Interleukin-7 levels	11.0766	0.497
Interleukin-5 levels	5.14528	0.544
Interleukin-4 levels	14.2654	0.176
Interleukin-2 receptor antagonist levels	4.8316	0.751
Interleukin-2 levels	11.6363	0.409
Interferon gamma levels	14.8494	0.239
Growth-regulated protein alpha levels	7.38561	0.694
Granulocyte-colony stimulating factor levels	2.48408	0.925
Fibroblast growth factor basic levels	1.39198	0.932
Eotaxin levels	17.0081	0.506

## Sheet: Supplementary Table S7
Supplementary Table S7. Global test of MRPRESSO analysis for squamous cell lung cancer
Circulating cytokines	RSSobs	P -value
CTACK levels	6.27006	0.707
beta-nerve growth factor levels	15.052	0.128
Vascular endothelial growth factor levels	9.57773	0.689
Macrophage Migration Inhibitory Factor levels	4.82825	0.675
TRAIL levels	9.42849	0.784
Tumor necrosis factor beta levels	0.687513	0.948
Tumor necrosis factor alpha levels	6.35193	0.478
Stromal-cell-derived factor 1 alpha levels	8.24344	0.538
Stem cell growth factor beta levels	13.3632	0.564
Stem cell factor levels	11.1557	0.4
Interleukin-16 levels	7.8011	0.656
RANTES levels	4.6606	0.759
Platelet-derived growth factor BB levels	11.8217	0.533
Macrophage inflammatory protein 1b levels	14.791	0.746
Macrophage inflammatory protein 1a levels	8.06854	0.625
Monokine induced by gamma interferon levels	10.2118	0.739
Macrophage colony stimulating factor levels	13.2099	0.183
Monocyte chemoattractant protein-3 levels	—	—
Monocyte chemoattractant protein-1 levels	11.3971	0.623
Interleukin-12p70 levels	6.74763	0.804
Interferon gamma-induced protein 10 levels	9.24427	0.529
Interleukin-18 levels	20.7392	0.23
Interleukin-17 levels	2.47144	0.988
Interleukin-13 levels	7.75659	0.643
Interleukin-10 levels	15.7846	0.257
Interleukin-8 levels	10.1284	0.266
Interleukin-6 levels	4.0426	0.534
Interleukin-1-receptor antagonist levels	1.71105	0.974
Interleukin-1-beta levels	4.34419	0.62
Hepatocyte growth factor levels	6.73905	0.578
Interleukin-9 levels	4.55964	0.696
Interleukin-7 levels	7.34007	0.718
Interleukin-5 levels	3.37592	0.731
Interleukin-4 levels	9.62111	0.37
Interleukin-2 receptor antagonist levels	4.01799	0.831
Interleukin-2 levels	12.0711	0.324
Interferon gamma levels	12.7019	0.356
Growth-regulated protein alpha levels	18.1422	0.143
Granulocyte-colony stimulating factor levels	14.3859	0.178
Fibroblast growth factor basic levels	2.98831	0.766
Eotaxin levels	13.1236	0.735

## Sheet: Supplementary Table S8
Supplementary Table S8. Global test of MRPRESSO analysis for lung adenocarcinoma
Circulating cytokines	RSSobs	P -value
CTACK levels	9.16934	0.404
beta-nerve growth factor levels	3.02669	0.891
Vascular endothelial growth factor levels	11.2367	0.584
Macrophage Migration Inhibitory Factor levels	1.67086	0.949
TRAIL levels	12.0522	0.743
Tumor necrosis factor beta levels	2.48093	0.753
Tumor necrosis factor alpha levels	3.78119	0.674
Stromal-cell-derived factor 1 alpha levels	11.2853	0.295
Stem cell growth factor beta levels	12.0063	0.469
Stem cell factor levels	11.2446	0.407
Interleukin-16 levels	12.8476	0.389
RANTES levels	15.4635	0.158
Platelet-derived growth factor BB levels	20.7867	0.179
Macrophage inflammatory protein 1b levels	19.9739	0.45
Macrophage inflammatory protein 1a levels	10.6176	0.399
Monokine induced by gamma interferon levels	9.49815	0.824
Macrophage colony stimulating factor levels	2.82199	0.951
Monocyte chemoattractant protein-3 levels	—	—
Monocyte chemoattractant protein-1 levels	15.9722	0.424
Interleukin-12p70 levels	10.1098	0.595
Interferon gamma-induced protein 10 levels	4.91294	0.903
Interleukin-18 levels	12.8003	0.632
Interleukin-17 levels	12.468	0.355
Interleukin-13 levels	1.43978	0.962
Interleukin-10 levels	7.99278	0.73
Interleukin-8 levels	7.18531	0.332
Interleukin-6 levels	9.8678	0.226
Interleukin-1-receptor antagonist levels	7.7843	0.483
Interleukin-1-beta levels	2.9038	0.786
Hepatocyte growth factor levels	9.26047	0.351
Interleukin-9 levels	5.36907	0.629
Interleukin-7 levels	11.9535	0.408
Interleukin-5 levels	4.29483	0.641
Interleukin-4 levels	8.23187	0.509
Interleukin-2 receptor antagonist levels	11.1226	0.384
Interleukin-2 levels	12.1318	0.397
Interferon gamma levels	14.9009	0.243
Growth-regulated protein alpha levels	14.3777	0.332
Granulocyte-colony stimulating factor levels	5.66834	0.76
Fibroblast growth factor basic levels	9.90562	0.199
Eotaxin levels	22.296	0.223

## Sheet: Supplementary Table S9
Supplementary Table S9. Global test of MRPRESSO analysis for small cell lung carcinoma
Circulating cytokines	RSSobs	P -value
CTACK levels	12.9615	0.299
beta-nerve growth factor levels	13.4457	0.167
Vascular endothelial growth factor levels	7.49719	0.701
Macrophage Migration Inhibitory Factor levels	—	—
TRAIL levels	13.1183	0.436
Tumor necrosis factor beta levels	7.19014	0.441
Tumor necrosis factor alpha levels	1.65027	0.815
Stromal-cell-derived factor 1 alpha levels	6.47562	0.592
Stem cell growth factor beta levels	5.10649	0.934
Stem cell factor levels	8.18222	0.529
Interleukin-16 levels	12.6309	0.298
RANTES levels	12.4999	0.233
Platelet-derived growth factor BB levels	17.4315	0.295
Macrophage inflammatory protein 1b levels	12.3352	0.763
Macrophage inflammatory protein 1a levels	8.63532	0.489
Monokine induced by gamma interferon levels	12.4162	0.378
Macrophage colony stimulating factor levels	11.3824	0.163
Monocyte chemoattractant protein-3 levels	—	—
Monocyte chemoattractant protein-1 levels	12.7716	0.57
Interleukin-12p70 levels	5.78956	0.693
Interferon gamma-induced protein 10 levels	12.091	0.197
Interleukin-18 levels	16.5035	0.124
Interleukin-17 levels	7.46191	0.591
Interleukin-13 levels	20.2062	0.29
Interleukin-10 levels	19.2505	0.281
Interleukin-8 levels	6.23194	0.429
Interleukin-6 levels	0.947294	0.899
Interleukin-1-receptor antagonist levels	5.40021	0.686
Interleukin-1-beta levels	7.61298	0.359
Hepatocyte growth factor levels	2.71425	0.915
Interleukin-9 levels	8.5421	0.287
Interleukin-7 levels	15.8788	0.184
Interleukin-5 levels	—	—
Interleukin-4 levels	3.12392	0.742
Interleukin-2 receptor antagonist levels	4.74357	0.692
Interleukin-2 levels	6.66391	0.643
Interferon gamma levels	3.13765	0.902
Growth-regulated protein alpha levels	4.89786	0.867
Granulocyte-colony stimulating factor levels	3.76121	0.773
Fibroblast growth factor basic levels	7.21866	0.33
Eotaxin levels	5.88794	0.968
